# Supplementary material for: Novel near-diploid ovarian cancer cell line derived from a highly aneuploid metastatic ovarian tumor
Source: PLoS One. 2017 Aug 7;12(8):e0182610. doi: 10.1371/journal.pone.0182610 (PMC5546722; doi:10.1371/journal.pone.0182610)
Supplement: S2 Table — (XLSX) [file pone.0182610.s002.xlsx]

## Sheet: Sheet1
S2 Table. Chromosome areas of loss and gain
							Sample
Loss	MT1	OVDM1-P3	OVDM1-P18	OVDM1-P30	CNV area	Comment	with HD	Genes in HD
1p36.12-p36.11	+
1p36.11 - p34.3	+
1q21.1		+	+	+
1q21.1	+	+	+		+
1q21.3	+						MT1	LCE3C
1q23.1-q25.2			+	+		Intermittently, 14 areas for P18
1q42.2-q44 (ter)	+
1q44	+
2p25.3-p25.2	+
2p24.2-p11.2	+					Intermittently, 24 areas
2q33.2-q37.3				+		Intermittently, 4 areas
3p14.2		+	+	+	+		P30	FHIT
3p14.2		+	+	+	+		P3, P18, P30	FHIT
3q23-q25.2	+
3q26.1	+	+	+	+	+		MT1, P3, P18, P30	BC073807
4p		+	+	+		Whole arm
4p15.33-p11	+					Almost whole arm
4q	+					Whole arm
4q12 - q13.2	+
4q13.2	+	+		+			MT1	UGT2B17, UGT2B15
4q13.2	+	+	+	+	+
4q13.2-q35.2	+					Intermittently, 5 areas
4q35.2				+
5p	+					Whole arm
5p15.33	+	+	+	+	+
5q11.1-q31.2	+
6p25.3	+
6p25.3			+	+	+
6q16.3 - q25.1	+
6q25.2 - q27	+
6q26			+	+
7p22.3-p12.1	+					Almost whole arm
7p21.3				+
7q11.22		+	+	+			P3, P18, P30	AUTS2
7q11.23 - q22.1	+
7q22.1 - q31.32	+
7q21.11		+	+	+
7q21.11-q36.3		+				Intermittently, 18 areas
7q31.1			+	+	+
7q36.3		+	+			MT1 shows a gain in this area
8p23.3				+	+
8p23.3				+
8p23.1	+	+	+	+	+		P3, P18	FAM90A, Defensin, GATA4
8p23.1	+	+	+	+	+
8q23.3			+	+
8q24.3			+
9p22.3-p22.1	+
9q32-q34.3	+
9q34.3	+
10p15.3 - p12.31			+			Intermittently, 6 areas for P18
10p12.2 - p12.1			+	+
10q11.21		+	+	+			P18, P30	BC039000, LOC84856, MGC16291
10q11.21			+	+
10q11.21			+
10q23.1-q25.1	+
10q26.3			+	+	+
11p15.5-p15.4	+
11p15.4	+
11p15.4	+
11p15.3	+
11q11	+	+	+	+	+
11q23.2		+			+
11q24.2		+
11q25		+			+
11q25		+			+
12						No loss in chr 12 for all samples
13q11 - q12.11				+
13q12.11-q21.2	+
13q13.3			+	+	+
13q21.1				+
13q21.1		+	+	+	+
13q33.1				+
14q11.2	+	+	+	+	+
14q32.2-q32.31				+
14q32.33			+	+	+
14q32.33		+			+
15q11.2		+			+
15q14-q21.2	+
15q21.2-q23	+
16	+	+	+	+
16p13.3-p11.1			+	+		Intermittently, 17 loss and 18 gain areas for P18 and P30
16q11.2-q24.3	+	+	+	+		Intermittently, 16 areas for P30
16q21	+	+	+	+			P3	No genes
16q23.1	+	+	+	+	+		P3, P18, P30	WWOX
17p13.3 - p11.2	+
17p11.2-q11.2	+
17q11.2-q25.3	+					Intermittently, 12 areas
17q12				+	+
18q12.2-q23	+					More than two thirds of the q arm
18q23	+
18p			+	+		Intermittently, 19 loss and 28 gain areas for P18 and P30
19p12			+		+
19p13.3	+				+
19q13.2 - q13.33	+
22q12.1-q13.33	+					More than half of the q arm
22q12.3				+	+
22q13.31			+
22q13.31				+
22q13.31-q13.33				+	+
Gain	MT1	OVDM1-P3	OVDM1-P18	OVDM1-P30	CNV area	Comment
1p36.23	+
1p36.21	+				+
1p36.13	+	+	+	+	+
1p36.13	+
1p31.1	+
1q21.2	+
1q22	+	+	+	+	+
1q42.12	+				+
1q44				+	+
2p14			+	+
2q31.1-q33.1	+
2q33.1	+
2q33.1	+
2q33.1-q33.2	+				+
2q33.3	+
3p22.2	+	+	+	+
3p14.3	+				+
3q12.1-q21.2	+
3q22.3-q23	+
3q23				+
3q25.1				+
3q25.32-q25.33				+
3q25.2 - q26.1	+
3q26.2 - q29	+	+		+		Intermittently, 14 areas for P30
4q25		+				Inside a large area of loss in MT1
4q32.1	+
5q12.3				+	+
5q31.3			+	+	+
5q35.3	+
6p21.33	+	+	+	+	+
6p21.31	+
6q14.1	+
7q11.21	+
7q11.21	+
7q11.21	+
7q11.22-q11.23	+				+
7q11.23			+	+	+
7q33-q36.3	+
8p11.23-p11.22	+	+	+	+	+
8q23.1 - q24.3	+
8q24.13				+
9p22.3	+
9p13.3	+
9p13.3	+
9p13.1-p12	+				+
9q12	+				+
9q33.3		+				Inside a large area of loss in MT1
10p15.3-p11.21	+
10p12.1-p11.21			+	+
10p11.21		+		+
10q21.3		+		+
11p15.2	+
11p15.1	+				+
11p15.1	+
11p14.3	+
11p13	+
11p12	+
11p11.2	+
11q12.3	+
11q24.3	+
12p13.31	+				+
12p11.23	+
12p11.21	+
12q13.13	+
12q14.2	+
12q15	+				+
12q21.1-q24.21	+
12q24.31	+
12q24.31			+
13q11			+	+	+
13q12.11	+				+
14q11.2	+				+
14q11.2	+	+	+	+	+
14q12	+
14q13.3	+
14q22.1	+
14q24.1	+
14q24.2-q32.33	+
14q32.33			+		+
15q25.1	+
15q26.1	+
16p11.1				+	+
17q21.31		+				Inside a large area of loss in MT1 and P3
17q21.32		+
17q22		+				Inside a large area of loss in MT1
18p			+	+		Inside a large area of loss in MT1
19p13.2	+				+	Chromothripsis-like number of chages
19p13.2	+	+
19p13.2	+				+
19p12	+				+
19q12-q13.2	+
19q13.12		+	+		+
19q13.33-q13.43	+
20p13	+				+
20p12.1	+
20q11.21	+			+
20q11.22		+
20q11.22-q11.23		+
20q11.22				+
20q11.23			+		+
20q11.23	+	+	+	+	+
20q11.23			+
20q11.23			+		+
20q12		+	+	+	+
20q12		+	+
20q13.11-q13.12		+	+			Two different areas for P3
20q13.12		+	+	+	+
20q13.12		+	+
20q13.12-q13.33		+	+	+
20q13.33	+	+
21q11.2			+	+	+
22q11.1	+				+
22q11.21		+			+
22q12.2		+	+
