# Supplementary material for: Novel near-diploid ovarian cancer cell line derived from a highly aneuploid metastatic ovarian tumor
Source: PLoS One. 2017 Aug 7;12(8):e0182610. doi: 10.1371/journal.pone.0182610 (PMC5546722; doi:10.1371/journal.pone.0182610)
Supplement: S4 Table — (XLSX) [file pone.0182610.s004.xlsx]

## Sheet: Sheet1
S4 Table. Genes identifyed by BRB-ArrayTools class comparison of MT1 and OVDM1-P3 vs Ov Norm
	Parametric p-value	FDR	Permutation p-value	Geom mean of intensities in class 1	Geom mean of intensities in class 2	Fold-change	ProbeSet	Name	UGCluster	Symbol	MapLocation
33	< 1e-07	< 1e-07	0.0001	1911.48	38.94	49.09	209189_at	FBJ murine osteosarcoma viral oncogene homolog (FOS), mRNA.	Hs.25647	FOS	14q24.3
921	1.97e-05	0.000674	< 1e-07	3119.14	77.95	40.01	208937_s_at	inhibitor of DNA binding 1, dominant negative helix-loop-helix protein (ID1), transcript variant 1, mRNA.	Hs.504609	ID1	20q11
537	3.7e-06	0.000216	< 1e-07	590.19	21.99	26.84	226319_s_at	THO complex 4 (THOC4), mRNA.	Hs.534385	THOC4	17q25.3
881	1.72e-05	0.000615	< 1e-07	2566.56	97.71	26.27	201858_s_at	serglycin (SRGN), mRNA.	Hs.1908	SRGN	10q22.1
1312	6.55e-05	0.00157	< 1e-07	1592.21	63.25	25.17	201110_s_at	thrombospondin 1 (THBS1), mRNA.	Hs.164226	THBS1	15q15
432	1.9e-06	0.000138	< 1e-07	1335.68	64.73	20.63	215780_s_at
2393	0.0004233	0.00557	0.0002	3404.95	175.35	19.42	1557910_at	heat shock protein 90kDa alpha (cytosolic), class B member 1 (HSP90AB1), mRNA.	Hs.509736	HSP90AB1	6p12
1632	0.0001342	0.00259	0.0001	990.51	52.03	19.04	201123_s_at	eukaryotic translation initiation factor 5A (EIF5A), transcript variant B, mRNA.	Hs.534314	EIF5A	17p13-p12
423	1.8e-06	0.000133	0.0001	1644.62	89	18.48	202954_at	ubiquitin-conjugating enzyme E2C (UBE2C), transcript variant 1, mRNA.	Hs.93002	UBE2C	20q13.12
596	5.3e-06	0.000279	< 1e-07	534.47	29.56	18.08	215646_s_at	versican (VCAN), transcript variant 2, mRNA.	Hs.643801	VCAN	5q14.3
942	2.17e-05	0.000725	< 1e-07	1163.91	69.44	16.76	202718_at	insulin-like growth factor binding protein 2, 36kDa (IGFBP2), mRNA.	Hs.438102	IGFBP2	2q33-q34
798	1.33e-05	0.000523	< 1e-07	4489.91	268.16	16.74	201438_at	collagen, type VI, alpha 3 (COL6A3), transcript variant 4, mRNA.	Hs.233240	COL6A3	2q37
2560	0.0005179	0.00637	0.0003	8783.38	534.86	16.42	200823_x_at	ribosomal protein L29 (RPL29), mRNA.	Hs.425125	RPL29	3p21.3-p21.2
193	2e-07	2.8e-05	< 1e-07	1547.23	96.64	16.01	200607_s_at	RAD21 homolog (S. pombe) (RAD21), mRNA.	Hs.81848	RAD21	8q24
296	6e-07	6.06e-05	< 1e-07	1132.1	72.14	15.69	1554452_a_at	chromosome 7 open reading frame 68 (C7orf68), transcript variant 2, mRNA.	Hs.706124	C7orf68	7q32.1
1378	7.67e-05	0.00175	< 1e-07	3194.57	211.74	15.09	209008_x_at	keratin 8 (KRT8), mRNA.	Hs.533782	KRT8	12q13
162	1e-07	1.66e-05	< 1e-07	876.29	60.11	14.58	235419_at	Transcribed locus	Hs.658370		1
775	1.19e-05	0.000484	< 1e-07	2663.26	185.9	14.33	201170_s_at	basic helix-loop-helix family, member e40 (BHLHE40), mRNA.	Hs.663232	BHLHE40	3p26
1889	0.0002097	0.0035	0.0002	927.83	65.08	14.26	202779_s_at	ubiquitin-conjugating enzyme E2S (UBE2S), mRNA.	Hs.396393	UBE2S	19q13.43
15	< 1e-07	< 1e-07	< 1e-07	3704.65	261.44	14.17	201601_x_at	interferon induced transmembrane protein 1 (9-27) (IFITM1), mRNA.	Hs.458414	IFITM1	11p15.5
1528	0.0001066	0.0022	< 1e-07	7947.01	565.08	14.06	217871_s_at	macrophage migration inhibitory factor (glycosylation-inhibiting factor) (MIF), mRNA.	Hs.407995	MIF	22q11.23
1825	0.000188	0.00325	0.0001	4265.5	305.58	13.96	221730_at	collagen, type V, alpha 2 (COL5A2), mRNA.	Hs.445827	COL5A2	2q14-q32
112	< 1e-07	< 1e-07	< 1e-07	1002.68	73.15	13.71	213201_s_at	troponin T type 1 (skeletal, slow) (TNNT1), transcript variant 3, mRNA.	Hs.631558	TNNT1	19q13.4
278	5e-07	5.36e-05	0.0001	264.87	20.51	12.92	242881_x_at	Clone HLS_IMAGE_626842 mRNA sequence	Hs.537370		22
2345	0.0003992	0.00536	0.0002	1348.67	107.4	12.56	201109_s_at	thrombospondin 1 (THBS1), mRNA.	Hs.164226	THBS1	15q15
155	1e-07	1.66e-05	< 1e-07	1046.19	83.62	12.51	210511_s_at	inhibin, beta A (INHBA), mRNA.	Hs.583348	INHBA	7p15-p13
2286	0.0003568	0.00492	0.0001	900.47	73.03	12.33	204619_s_at	versican (VCAN), transcript variant 2, mRNA.	Hs.643801	VCAN	5q14.3
742	1.04e-05	0.000439	< 1e-07	440.38	35.81	12.3	214500_at	H2A histone family, member Y (H2AFY), transcript variant 1, mRNA.	Hs.420272	H2AFY	5q31.3-q32
16	< 1e-07	< 1e-07	< 1e-07	1956.86	159.42	12.27	204415_at	interferon, alpha-inducible protein 6 (IFI6), transcript variant 1, mRNA.	Hs.523847	IFI6	1p35
2813	0.0006967	0.0078	0.0004	2025.35	165.36	12.25	1553678_a_at	integrin, beta 1 (fibronectin receptor, beta polypeptide, antigen CD29 includes MDF2, MSK12) (ITGB1), transcript variant 1D, mRNA.	Hs.643813	ITGB1	10p11.2
127	< 1e-07	< 1e-07	< 1e-07	409.45	33.68	12.16	229802_at	CDNA FLJ14388 fis, clone HEMBA1002716	Hs.593316		8
272	4e-07	4.57e-05	0.0001	1087.93	90.22	12.06	201693_s_at	early growth response 1 (EGR1), mRNA.	Hs.326035	EGR1	5q31.1
844	1.53e-05	0.000571	0.0001	433.96	36.35	11.94	218755_at	kinesin family member 20A (KIF20A), mRNA.	Hs.718626	KIF20A	5q31
1737	0.0001621	0.00294	0.0002	806.32	67.72	11.91	1555780_a_at	Ras homolog enriched in brain (RHEB), mRNA.	Hs.647068	RHEB	7q36
465	2.5e-06	0.000169	< 1e-07	680.71	57.33	11.87	1554195_a_at	chromosome 5 open reading frame 46 (C5orf46), mRNA.	Hs.660038	C5orf46	5q32
68	< 1e-07	< 1e-07	< 1e-07	361.39	30.61	11.81	238949_at	Ring finger protein 145	Hs.349306	RNF145	5q33.3
2542	0.0005103	0.00633	0.0001	1475.48	126.48	11.67	208637_x_at	actinin, alpha 1 (ACTN1), transcript variant 2, mRNA.	Hs.509765	ACTN1	14q24
103	< 1e-07	< 1e-07	< 1e-07	328.32	29.15	11.26	243857_at	Mortality factor 4 like 2	Hs.326387	MORF4L2	Xq22
2441	0.0004498	0.0058	0.0004	1864.45	166.11	11.22	213175_s_at	small nuclear ribonucleoprotein polypeptides B and B1 (SNRPB), transcript variant 1, mRNA.	Hs.83753	SNRPB	20p13
138	1e-07	1.66e-05	< 1e-07	393.02	35.12	11.19	1558199_at	Transcribed locus	Hs.660215		2
834	1.5e-05	0.000566	< 1e-07	1062.75	95.48	11.13	203417_at	microfibrillar-associated protein 2 (MFAP2), transcript variant 3, mRNA.	Hs.389137	MFAP2	1p36.1-p35
299	6e-07	6.06e-05	< 1e-07	827.86	76.39	10.84	202412_s_at	ubiquitin specific peptidase 1 (USP1), transcript variant 3, mRNA.	Hs.35086	USP1	1p31.3
780	1.22e-05	0.000493	< 1e-07	3933.03	364.57	10.79	221729_at	collagen, type V, alpha 2 (COL5A2), mRNA.	Hs.445827	COL5A2	2q14-q32
2734	0.0006441	0.00742	0.0008	532.19	49.77	10.69	223318_s_at	alkB, alkylation repair homolog 7 (E. coli) (ALKBH7), mRNA.	Hs.111099	ALKBH7	19p13.3
1043	2.98e-05	0.0009	0.0001	1274.51	120.8	10.55	227062_at	Nuclear paraspeckle assembly transcript 1 (non-protein coding)	Hs.523789	NEAT1	11q13.1
54	< 1e-07	< 1e-07	< 1e-07	583.12	56.78	10.27	224563_at	WAS protein family, member 2 (WASF2), mRNA.	Hs.590909	WASF2	1p36.11-p34.3
2988	0.0008577	0.00905	0.0006	1156.5	112.85	10.25	214290_s_at	Histone cluster 2, H2aa3	Hs.530461	HIST2H2AA3	1q21.2
1795	0.00018	0.00316	< 1e-07	2466.55	241.37	10.22	204620_s_at	versican (VCAN), transcript variant 2, mRNA.	Hs.643801	VCAN	5q14.3
83	< 1e-07	< 1e-07	< 1e-07	785.33	76.92	10.21	228986_at	oxysterol binding protein-like 8 (OSBPL8), transcript variant 1, mRNA.	Hs.430849	OSBPL8	12q14
2324	0.0003865	0.00524	0.0002	7348.29	719.94	10.21	201852_x_at	collagen, type III, alpha 1 (COL3A1), mRNA.	Hs.443625	COL3A1	2q31
405	1.5e-06	0.000116	< 1e-07	1593.23	156.57	10.18	214305_s_at	splicing factor 3b, subunit 1, 155kDa (SF3B1), transcript variant 1, mRNA.	Hs.632554	SF3B1	2q33.1
417	1.7e-06	0.000128	< 1e-07	665.34	65.58	10.14	208078_s_at	salt-inducible kinase 1 (SIK1), mRNA.	Hs.282113	SIK1	21q22.3
1430	8.77e-05	0.00193	0.0001	1114.97	109.99	10.14	201149_s_at	TIMP metallopeptidase inhibitor 3 (TIMP3), mRNA.	Hs.644633	TIMP3	22q12.3
236	3e-07	3.74e-05	< 1e-07	2440.88	241.35	10.11	201161_s_at	cold shock domain protein A (CSDA), transcript variant 1, mRNA.	Hs.221889	CSDA	12p13.1
1131	4.08e-05	0.00114	0.0002	1372.34	135.89	10.1	201445_at	calponin 3, acidic (CNN3), mRNA.	Hs.483454	CNN3	1p22-p21
932	2.08e-05	0.000703	< 1e-07	1637.81	163.05	10.04	204559_s_at	LSM7 homolog, U6 small nuclear RNA associated (S. cerevisiae) (LSM7), mRNA.	Hs.512610	LSM7	19p13.3
788	1.28e-05	0.000511	< 1e-07	619.96	61.9	10.02	207426_s_at	tumor necrosis factor (ligand) superfamily, member 4 (TNFSF4), mRNA.	Hs.181097	TNFSF4	1q25
2187	0.0003139	0.00452	< 1e-07	2099.3	209.45	10.02	202619_s_at	procollagen-lysine, 2-oxoglutarate 5-dioxygenase 2 (PLOD2), transcript variant 2, mRNA.	Hs.477866	PLOD2	3q23-q24
3017	0.0008916	0.00931	0.0002	8934	894.78	9.98	213969_x_at	Ribosomal protein L29	Hs.425125	RPL29	3p21.3-p21.2
2385	0.0004184	0.00553	0.0001	805.3	80.98	9.94	211981_at	collagen, type IV, alpha 1 (COL4A1), mRNA.	Hs.17441	COL4A1	13q34
546	3.9e-06	0.000225	< 1e-07	3223.85	324.62	9.93	224917_at	Transmembrane protein 49	Hs.444569	TMEM49	17q23.1
759	1.1e-05	0.000457	0.0001	508.41	51.28	9.92	210559_s_at	cyclin-dependent kinase 1 (CDK1), transcript variant 2, mRNA.	Hs.334562	CDK1	10q21.1
2559	0.0005177	0.00637	0.0009	1740.48	175.64	9.91	225681_at	collagen triple helix repeat containing 1 (CTHRC1), mRNA.	Hs.405614	CTHRC1	8q22.3
56	< 1e-07	< 1e-07	< 1e-07	626.43	63.5	9.87	208664_s_at	tetratricopeptide repeat domain 3 (TTC3), transcript variant 2, mRNA.	Hs.368214	TTC3	21q22.2
346	9e-07	8.13e-05	< 1e-07	475.42	48.22	9.86	227787_s_at	mediator complex subunit 30 (MED30), mRNA.	Hs.492612	MED30	8q24.11
913	1.91e-05	0.000659	< 1e-07	588.9	59.98	9.82	234942_s_at	deoxynucleotidyltransferase, terminal, interacting protein 1 (DNTTIP1), mRNA.	Hs.472852	DNTTIP1	20q13.12
318	7e-07	6.85e-05	< 1e-07	806.57	82.21	9.81	208930_s_at	interleukin enhancer binding factor 3, 90kDa (ILF3), transcript variant 2, mRNA.	Hs.465885	ILF3	19p13.2
18	< 1e-07	< 1e-07	< 1e-07	432.16	44.54	9.7	1562056_at	CDNA FLJ35091 fis, clone PLACE6005786	Hs.652958		2
646	6.7e-06	0.000326	< 1e-07	1006.65	103.94	9.69	201104_x_at	neuroblastoma breakpoint family, member 14 (NBPF14), mRNA.	Hs.515947	NBPF14	1q12-q21.2
139	1e-07	1.66e-05	< 1e-07	630.86	65.23	9.67	202323_s_at	acyl-Coenzyme A binding domain containing 3 (ACBD3), mRNA.	Hs.520207	ACBD3	1q42.12
1465	9.49e-05	0.00204	< 1e-07	2337.61	244.08	9.58	216570_x_at
490	2.9e-06	0.000186	< 1e-07	436.14	45.57	9.57	208960_s_at	Kruppel-like factor 6 (KLF6), transcript variant A, mRNA.	Hs.4055	KLF6	10p15
344	9e-07	8.13e-05	< 1e-07	5377.49	564.94	9.52	200598_s_at	heat shock protein 90kDa beta (Grp94), member 1 (HSP90B1), mRNA.	Hs.192374	HSP90B1	12q24.2-q24.3
1234	5.36e-05	0.00137	< 1e-07	5006.61	525.89	9.52	208627_s_at	Y box binding protein 1 (YBX1), mRNA.	Hs.473583	YBX1	1p34
1413	8.41e-05	0.00188	< 1e-07	1727.16	183.55	9.41	200751_s_at	heterogeneous nuclear ribonucleoprotein C (C1/C2) (HNRNPC), transcript variant 4, mRNA.	Hs.508848	HNRNPC	14q11.2
400	1.4e-06	0.000109	< 1e-07	2250.05	240.97	9.34	202411_at	interferon, alpha-inducible protein 27 (IFI27), transcript variant 1, mRNA.	Hs.532634	IFI27	14q32
1179	4.81e-05	0.00129	< 1e-07	3440.12	369.39	9.31	200806_s_at	heat shock 60kDa protein 1 (chaperonin) (HSPD1), nuclear gene encoding mitochondrial protein, transcript variant 2, mRNA.	Hs.723164	HSPD1	2q33.1
58	< 1e-07	< 1e-07	< 1e-07	380.92	41.01	9.29	1558378_a_at	AHNAK nucleoprotein 2 (AHNAK2), mRNA.	Hs.441783	AHNAK2	14q32.33
239	3e-07	3.74e-05	< 1e-07	415.18	44.71	9.29	242918_at	Nuclear autoantigenic sperm protein (histone-binding)	Hs.319334	NASP	1p34.1
96	< 1e-07	< 1e-07	< 1e-07	427.59	46.22	9.25	1554447_at	Alanyl-tRNA synthetase domain containing 1 pseudogene	Hs.648316	LOC554203	Xq13.2
414	1.7e-06	0.000128	< 1e-07	1516.64	163.93	9.25	212013_at	peroxidasin homolog (Drosophila) (PXDN), mRNA.	Hs.332197	PXDN	2p25
705	9.1e-06	0.000407	< 1e-07	2082.1	225.74	9.22	202483_s_at	RAN binding protein 1 (RANBP1), mRNA.	Hs.24763	RANBP1	22q11.21
5	< 1e-07	< 1e-07	< 1e-07	585.05	63.54	9.21	212113_at	hypothetical protein LOC552889 (LOC552889), mRNA.	Hs.213541	LOC552889	12q21
1242	5.51e-05	0.0014	< 1e-07	608.35	66.04	9.21	242352_at	Nipped-B homolog (Drosophila)	Hs.481927	NIPBL	5p13.2
1183	4.88e-05	0.0013	0.0001	486.42	53.36	9.12	219978_s_at	nucleolar and spindle associated protein 1 (NUSAP1), transcript variant 1, mRNA.	Hs.615092	NUSAP1	15q15.1
60	< 1e-07	< 1e-07	< 1e-07	239.29	26.39	9.07	202995_s_at	fibulin 1 (FBLN1), transcript variant D, mRNA.	Hs.24601	FBLN1	22q13.31
1826	0.0001883	0.00325	< 1e-07	1260.26	139.27	9.05	201116_s_at	carboxypeptidase E (CPE), mRNA.	Hs.75360	CPE	4q32.3
235	3e-07	3.74e-05	< 1e-07	1009.18	111.67	9.04	201299_s_at	MOB1, Mps One Binder kinase activator-like 1B (yeast)	Hs.196437	MOBKL1B	2p13.1
7	< 1e-07	< 1e-07	< 1e-07	244.91	27.12	9.03	212079_s_at	myeloid/lymphoid or mixed-lineage leukemia (trithorax homolog, Drosophila) (MLL), mRNA.	Hs.258855	MLL	11q23
1457	9.36e-05	0.00202	< 1e-07	1301.13	144.61	9	203028_s_at	cytochrome b-245, alpha polypeptide (CYBA), mRNA.	Hs.513803	CYBA	16q24
892	1.78e-05	0.000629	< 1e-07	248.81	27.7	8.98	91816_f_at	Mex-3 homolog D (C. elegans)	Hs.436495	MEX3D	19p13.3
757	1.08e-05	0.00045	< 1e-07	403.08	44.99	8.96	217188_s_at	chromosome 14 open reading frame 1 (C14orf1), mRNA.	Hs.15106	C14orf1	14q24.3
250	3e-07	3.74e-05	< 1e-07	485.66	54.57	8.9	210869_s_at	Melanoma cell adhesion molecule	Hs.599039	MCAM	11q23.3
282	5e-07	5.36e-05	< 1e-07	368.79	41.5	8.89	222538_s_at	adaptor protein, phosphotyrosine interaction, PH domain and leucine zipper containing 1 (APPL1), mRNA.	Hs.476415	APPL1	3p21.1-p14.3
326	8e-07	7.48e-05	< 1e-07	1196.2	135.25	8.84	201070_x_at	splicing factor 3b, subunit 1, 155kDa (SF3B1), transcript variant 1, mRNA.	Hs.632554	SF3B1	2q33.1
2347	0.0003996	0.00537	< 1e-07	1249.36	143.01	8.74	218618_s_at	fibronectin type III domain containing 3B (FNDC3B), transcript variant 2, mRNA.	Hs.159430	FNDC3B	3q26.31
760	1.11e-05	0.000459	< 1e-07	941.2	109.01	8.63	202206_at	ADP-ribosylation factor-like 4C (ARL4C), mRNA.	Hs.723194	ARL4C	2q37.1
851	1.59e-05	0.000588	< 1e-07	264.42	30.64	8.63	1553106_at	chromosome 5 open reading frame 24 (C5orf24), transcript variant 2, mRNA.	Hs.708536	C5orf24	5q31.1
227	3e-07	3.74e-05	< 1e-07	462.58	53.76	8.6	235059_at	RAB12, member RAS oncogene family (RAB12), mRNA.	Hs.270074	RAB12	18p11.22
177	1e-07	1.66e-05	< 1e-07	318.8	37.22	8.57	222802_at	endothelin 1 (EDN1), transcript variant 2, mRNA.		EDN1	6p24.1
1834	0.0001914	0.00329	0.0002	3112.86	363.43	8.57	201616_s_at	caldesmon 1 (CALD1), transcript variant 5, mRNA.	Hs.490203	CALD1	7q33
689	8.3e-06	0.000379	< 1e-07	365.74	42.78	8.55	228801_at	ORM1-like 1 (S. cerevisiae)	Hs.700632	ORMDL1	2q32
2938	0.0008157	0.00874	0.0005	3291.33	384.78	8.55	202238_s_at	nicotinamide N-methyltransferase (NNMT), mRNA.	Hs.503911	NNMT	11q23.1
485	2.8e-06	0.000181	< 1e-07	827.85	97.45	8.49	209257_s_at	structural maintenance of chromosomes 3 (SMC3), mRNA.	Hs.24485	SMC3	10q25
931	2.06e-05	0.000697	< 1e-07	470.95	55.98	8.41	215714_s_at	SWI/SNF related, matrix associated, actin dependent regulator of chromatin, subfamily a, member 4 (SMARCA4), transcript variant 6, mRNA.	Hs.327527	SMARCA4	19p13.2
1669	0.0001453	0.00274	0.001	273.74	32.57	8.4	227919_at	urothelial cancer associated 1 (non-protein coding) (UCA1), non-coding RNA.		UCA1	19p13.12
554	4.1e-06	0.000232	< 1e-07	1338.58	160.05	8.36	208663_s_at	tetratricopeptide repeat domain 3 (TTC3), transcript variant 2, mRNA.	Hs.368214	TTC3	21q22.2
1450	9.24e-05	0.00201	0.0001	654.47	78.45	8.34	204285_s_at	phorbol-12-myristate-13-acetate-induced protein 1 (PMAIP1), mRNA.	Hs.96	PMAIP1	18q21.32
1926	0.0002217	0.00363	0.0002	5556.33	667.26	8.33	203021_at	secretory leukocyte peptidase inhibitor (SLPI), mRNA.	Hs.517070	SLPI	20q12
126	< 1e-07	< 1e-07	< 1e-07	604.71	72.85	8.3	227741_at	Protein tyrosine phosphatase-like (proline instead of catalytic arginine), member b	Hs.705480	PTPLB	3q21.1
944	2.18e-05	0.000728	0.0003	123.53	14.93	8.27	210170_at	PDZ and LIM domain 3	Hs.85862	PDLIM3	4q35
28	< 1e-07	< 1e-07	< 1e-07	1073.47	130.03	8.26	201072_s_at	SWI/SNF related, matrix associated, actin dependent regulator of chromatin, subfamily c, member 1 (SMARCC1), mRNA.	Hs.476179	SMARCC1	3p23-p21
927	2.02e-05	0.000685	0.0005	1263.65	153.18	8.25	202672_s_at	Activating transcription factor 3	Hs.460	ATF3	1q32.3
199	2e-07	2.8e-05	< 1e-07	317.5	38.68	8.21	219529_at	chloride intracellular channel 3 (CLIC3), mRNA.	Hs.64746	CLIC3	9q34.3
148	1e-07	1.66e-05	< 1e-07	732.09	89.36	8.19	65588_at	Hypothetical LOC388796	Hs.400876	LOC388796	20q11.23
875	1.7e-05	0.000611	0.0007	334.17	40.78	8.19	205157_s_at	keratin 17 (KRT17), mRNA.	Hs.2785	KRT17	17q12-q21
1376	7.66e-05	0.00175	0.0002	900.52	110.14	8.18	201523_x_at	ubiquitin-conjugating enzyme E2N (UBC13 homolog, yeast) (UBE2N), mRNA.	Hs.524630	UBE2N	12q22
369	1.1e-06	9.19e-05	< 1e-07	1005.94	123.36	8.15	202765_s_at	fibrillin 1 (FBN1), mRNA.	Hs.591133	FBN1	15q21.1
31	< 1e-07	< 1e-07	< 1e-07	1075.6	133.74	8.04	203394_s_at	hairy and enhancer of split 1, (Drosophila) (HES1), mRNA.	Hs.250666	HES1	3q28-q29
1347	7.17e-05	0.00168	0.0002	4190.4	521.35	8.04	AFFX-HUMRGE/M10098_5_at	RNA, 18S ribosomal 1 (RN18S1), ribosomal RNA.		RN18S1	22p12
847	1.57e-05	0.000583	0.0002	391.83	48.81	8.03	226663_at	Transcribed locus	Hs.657000		13
75	< 1e-07	< 1e-07	< 1e-07	240.8	30.03	8.02	209446_s_at	Transcribed locus	Hs.655868		15
1879	0.0002074	0.00347	0.0003	2095.09	262.17	7.99	1553530_a_at	integrin, beta 1 (fibronectin receptor, beta polypeptide, antigen CD29 includes MDF2, MSK12) (ITGB1), transcript variant 1B, mRNA.	Hs.643813	ITGB1	10p11.2
2060	0.0002628	0.00402	0.0003	343.27	42.99	7.99	1555240_s_at	Guanine nucleotide binding protein (G protein), gamma 12	Hs.431101	GNG12	1p31.3
2336	0.0003924	0.00529	0.0002	3966.21	498.52	7.96	211980_at	collagen, type IV, alpha 1 (COL4A1), mRNA.	Hs.17441	COL4A1	13q34
725	1e-05	0.000435	0.0001	184.2	23.19	7.94	204822_at	TTK protein kinase (TTK), transcript variant 1, mRNA.	Hs.169840	TTK	6q13-q21
253	3e-07	3.74e-05	< 1e-07	295.34	37.24	7.93	1557227_s_at	translocated promoter region (to activated MET oncogene) (TPR), mRNA.	Hs.279640	TPR	1q25
376	1.1e-06	9.19e-05	< 1e-07	207.99	26.28	7.92	242429_at	zinc finger protein 567 (ZNF567), mRNA.	Hs.412517	ZNF567	19q13.12
2793	0.0006767	0.00763	0.0004	4471.53	565.57	7.91	224625_x_at	small EDRK-rich factor 2 (SERF2), mRNA.	Hs.424126	SERF2	15q15.3
597	5.3e-06	0.000279	< 1e-07	916.48	117.13	7.82	201101_s_at	BCL2-associated transcription factor 1 (BCLAF1), transcript variant 3, mRNA.	Hs.486542	BCLAF1	6q22-q23
23	< 1e-07	< 1e-07	< 1e-07	189.19	24.28	7.79	235821_at	WNT1 inducible signaling pathway protein 1	Hs.492974	WISP1	8q24.1-q24.3
216	2e-07	2.8e-05	< 1e-07	335.5	43.16	7.77	229399_at	chromosome 10 open reading frame 118 (C10orf118), mRNA.	Hs.159066	C10orf118	10q25.3
1348	7.21e-05	0.00169	0.0002	303.72	39.08	7.77	209055_s_at	CDC5 cell division cycle 5-like (S. pombe) (CDC5L), mRNA.	Hs.485471	CDC5L	6p21
2367	0.0004087	0.00544	0.0004	329.67	42.62	7.74	1553105_s_at	desmoglein 2 (DSG2), mRNA.	Hs.412597	DSG2	18q12.1
52	< 1e-07	< 1e-07	< 1e-07	172.66	22.42	7.7	232584_at	CDNA FLJ12328 fis, clone MAMMA1002145	Hs.656537		20
496	3e-06	0.00019	< 1e-07	347.57	45.23	7.68	202583_s_at	RAN binding protein 9 (RANBP9), mRNA.	Hs.708182	RANBP9	6p23
203	2e-07	2.8e-05	< 1e-07	180.31	23.51	7.67	1564796_at	Epithelial membrane protein 1	Hs.436298	EMP1	12p12.3
838	1.52e-05	0.00057	0.0001	1124.5	146.79	7.66	207198_s_at	LIM and senescent cell antigen-like domains 1 (LIMS1), mRNA.	Hs.597715	LIMS1	2q12.3
673	7.5e-06	0.000351	< 1e-07	803.05	105.19	7.63	218178_s_at	chromatin modifying protein 1B (CHMP1B), mRNA.	Hs.656244	CHMP1B	18p11.21
577	4.7e-06	0.000255	< 1e-07	668.95	87.76	7.62	1558028_x_at	hypothetical LOC647979 (LOC647979), non-coding RNA.		LOC647979	20q11.23
2105	0.000282	0.00422	0.0005	213.47	28.01	7.62	217208_s_at	discs, large homolog 1 (Drosophila) (DLG1), transcript variant 2, mRNA.	Hs.292549	DLG1	3q29
1142	4.26e-05	0.00118	< 1e-07	236.24	31.1	7.6	1568765_at	Serpin peptidase inhibitor, clade E (nexin, plasminogen activator inhibitor type 1), member 1	Hs.414795	SERPINE1	7q21.3-q22
4	< 1e-07	< 1e-07	< 1e-07	151.28	20.02	7.56	1558251_a_at	zinc finger protein 587 (ZNF587), mRNA.	Hs.288995	ZNF587	19q13.43
232	3e-07	3.74e-05	< 1e-07	642.98	85.15	7.55	238688_at	Tropomyosin 1 (alpha)	Hs.133892	TPM1	15q22.1
1389	7.89e-05	0.00179	0.0004	443.36	58.74	7.55	1555758_a_at	cyclin-dependent kinase inhibitor 3 (CDKN3), transcript variant 1, mRNA.	Hs.84113	CDKN3	14q22
48	< 1e-07	< 1e-07	< 1e-07	157.51	20.88	7.54	211085_s_at	serine/threonine kinase 4 (STK4), mRNA.	Hs.472838	STK4	20q11.2-q13.2
287	5e-07	5.36e-05	< 1e-07	691.17	91.78	7.53	222996_s_at	CXXC finger 5 (CXXC5), mRNA.	Hs.189119	CXXC5	5q31.2
1360	7.41e-05	0.00172	0.0002	492.82	65.42	7.53	214941_s_at	PRP40 pre-mRNA processing factor 40 homolog A (S. cerevisiae) (PRPF40A), mRNA.	Hs.643580	PRPF40A	2q23.3
1707	0.0001563	0.00289	< 1e-07	3375.71	448.33	7.53	202016_at	mesoderm specific transcript homolog (mouse) (MEST), transcript variant 3, mRNA.	Hs.270978	MEST	7q32
1705	0.0001559	0.00288	0.0003	639.69	85.05	7.52	220940_at	Ankyrin repeat domain 36	Hs.541894	ANKRD36	2q11.2
1578	0.0001175	0.00235	0.0001	1190.57	158.81	7.5	209644_x_at	cyclin-dependent kinase inhibitor 2A (melanoma, p16, inhibits CDK4) (CDKN2A), transcript variant 4, mRNA.	Hs.512599	CDKN2A	9p21
2399	0.0004258	0.00559	0.001	639.94	85.36	7.5	209774_x_at	chemokine (C-X-C motif) ligand 2 (CXCL2), mRNA.	Hs.75765	CXCL2	4q21
189	1e-07	1.66e-05	< 1e-07	184.68	24.72	7.47	214985_at	Clone 24739 mRNA sequence	Hs.44690		8
113	< 1e-07	< 1e-07	< 1e-07	326.29	43.76	7.46	206108_s_at	splicing factor, arginine/serine-rich 6 (SFRS6), mRNA.	Hs.6891	SFRS6	20q12-q13.1
305	6e-07	6.06e-05	0.0001	215	28.86	7.45	204641_at	NIMA (never in mitosis gene a)-related kinase 2 (NEK2), mRNA.	Hs.153704	NEK2	1q32.2-q41
1343	7.07e-05	0.00166	0.0003	295.98	39.83	7.43	203764_at	discs, large (Drosophila) homolog-associated protein 5 (DLGAP5), transcript variant 1, mRNA.	Hs.77695	DLGAP5	14q22.3
981	2.4e-05	0.00077	0.0002	310.63	41.85	7.42	204035_at	secretogranin II (chromogranin C) (SCG2), mRNA.	Hs.516726	SCG2	2q35-q36
843	1.53e-05	0.000571	< 1e-07	1026.61	138.76	7.4	200052_s_at	interleukin enhancer binding factor 2, 45kDa (ILF2), mRNA.	Hs.75117	ILF2	1q21.3
789	1.28e-05	0.000511	< 1e-07	589.24	79.84	7.38	212979_s_at	Family with sequence similarity 115, member A	Hs.723179	FAM115A	7q35
558	4.2e-06	0.000235	< 1e-07	1398.8	189.7	7.37	227337_at	ankyrin repeat domain 37 (ANKRD37), mRNA.	Hs.508154	ANKRD37	4q35.1
1215	5.21e-05	0.00135	0.0002	301.34	40.89	7.37	240038_at	Transcribed locus	Hs.608694		5
2437	0.0004478	0.00579	0.0003	1781.89	241.79	7.37	203554_x_at	pituitary tumor-transforming 1 (PTTG1), mRNA.	Hs.350966	PTTG1	5q35.1
2928	0.0008058	0.00867	0.0005	499.01	67.68	7.37	226777_at	CDNA FLJ31066 fis, clone HSYRA2001153	Hs.594351		10
1397	8.1e-05	0.00183	< 1e-07	1476.14	200.44	7.36	204170_s_at	CDC28 protein kinase regulatory subunit 2 (CKS2), mRNA.	Hs.83758	CKS2	9q22
2116	0.0002855	0.00425	0.0004	351.27	47.73	7.36	1558015_s_at	ARP2 actin-related protein 2 homolog (yeast) (ACTR2), transcript variant 2, mRNA.	Hs.643727	ACTR2	2p14
2281	0.0003542	0.00489	0.0009	767.2	104.77	7.32	208451_s_at	complement component 4A (Rodgers blood group) (C4A), mRNA.	Hs.534847	C4A	6p21.3
476	2.7e-06	0.000178	< 1e-07	421.16	57.66	7.3	219888_at	sperm associated antigen 4 (SPAG4), mRNA.	Hs.123159	SPAG4	20q11.21
2718	0.000633	0.00733	0.0009	1066.76	146.04	7.3	202503_s_at	KIAA0101 (KIAA0101), transcript variant 1, mRNA.	Hs.81892	KIAA0101	15q22.31
384	1.2e-06	9.82e-05	< 1e-07	192.54	26.42	7.29	204750_s_at	desmocollin 2 (DSC2), transcript variant Dsc2b, mRNA.	Hs.95612	DSC2	18q12.1
2225	0.0003276	0.00464	0.0002	773.24	106.67	7.25	201267_s_at	proteasome (prosome, macropain) 26S subunit, ATPase, 3 (PSMC3), mRNA.	Hs.250758	PSMC3	11p12-p13
98	< 1e-07	< 1e-07	< 1e-07	137.31	18.98	7.24	209355_s_at	phosphatidic acid phosphatase type 2B (PPAP2B), transcript variant 2, mRNA.	Hs.405156	PPAP2B	1pter-p22.1
1061	3.16e-05	0.000938	0.0002	4856.65	670.59	7.24	201530_x_at	eukaryotic translation initiation factor 4A, isoform 1 (EIF4A1), mRNA.	Hs.129673	EIF4A1	17p13
1842	0.0001948	0.00333	0.0003	946.77	131.07	7.22	1553186_x_at	RAS and EF-hand domain containing	Hs.657750	RASEF	9q21.32
663	7.3e-06	0.000346	< 1e-07	1162.99	161.32	7.21	202487_s_at	H2A histone family, member V (H2AFV), transcript variant 1, mRNA.	Hs.488189	H2AFV	7p13
50	< 1e-07	< 1e-07	< 1e-07	136.5	18.99	7.19	242546_at	Transcribed locus	Hs.649411		22
220	2e-07	2.8e-05	< 1e-07	321.11	44.8	7.17	243648_at	Transcribed locus, strongly similar to XP_848319.1 PREDICTED: similar to Zinc finger BED domain containing protein 4 [Canis familiaris]	Hs.720592		1
10	< 1e-07	< 1e-07	< 1e-07	1256.92	175.43	7.16	222439_s_at	thyroid hormone receptor associated protein 3 (THRAP3), mRNA.	Hs.160211	THRAP3	1p34.3
1911	0.0002161	0.00356	0.0005	309.59	43.32	7.15	225496_s_at	synaptotagmin-like 2 (SYTL2), transcript variant b, mRNA.	Hs.369520	SYTL2	11q14
585	4.9e-06	0.000263	< 1e-07	234.95	32.92	7.14	41469_at	Peptidase inhibitor 3, skin-derived	Hs.112341	PI3	20q12-q13
2236	0.0003342	0.00471	0.0002	861.53	120.65	7.14	205882_x_at	adducin 3 (gamma) (ADD3), transcript variant 1, mRNA.	Hs.501012	ADD3	10q24.2-q24.3
32	< 1e-07	< 1e-07	< 1e-07	924.66	129.98	7.11	201182_s_at	chromodomain helicase DNA binding protein 4 (CHD4), mRNA.	Hs.162233	CHD4	12p13
71	< 1e-07	< 1e-07	< 1e-07	342.48	48.15	7.11	206500_s_at	chromosome 14 open reading frame 106 (C14orf106), mRNA.	Hs.437941	C14orf106	14q21.2
2181	0.0003125	0.00451	0.0002	2837.93	399.56	7.1	200679_x_at	high-mobility group box 1 (HMGB1), mRNA.	Hs.434102	HMGB1	13q12
408	1.5e-06	0.000116	< 1e-07	814.66	115	7.08	1555411_a_at	cyclin L1 (CCNL1), mRNA.	Hs.4859	CCNL1	3q25.31
2390	0.000423	0.00557	0.0009	444.87	62.84	7.08	1554696_s_at	thymidylate synthetase (TYMS), mRNA.	Hs.592338	TYMS	18p11.32
2798	0.0006809	0.00767	< 1e-07	5766.81	816.53	7.06	201231_s_at	enolase 1, (alpha) (ENO1), mRNA.	Hs.517145	ENO1	1p36.3-p36.2
709	9.4e-06	0.000416	< 1e-07	302.08	42.91	7.04	213668_s_at	SRY (sex determining region Y)-box 4 (SOX4), mRNA.	Hs.643910	SOX4	6p22.3
1664	0.0001441	0.00273	0.0006	282.75	40.18	7.04	219148_at	PDZ binding kinase (PBK), mRNA.	Hs.104741	PBK	8p21.2
69	< 1e-07	< 1e-07	< 1e-07	757.12	107.88	7.02	208879_x_at	PRP6 pre-mRNA processing factor 6 homolog (S. cerevisiae) (PRPF6), mRNA.	Hs.31334	PRPF6	20q13.33
29	< 1e-07	< 1e-07	< 1e-07	99.2	14.17	7	235057_at	Itchy E3 ubiquitin protein ligase homolog (mouse)	Hs.632272	ITCH	20q11.22-q11.23
861	1.61e-05	0.000589	< 1e-07	2834.24	405.27	6.99	208689_s_at	ribophorin II (RPN2), transcript variant 2, mRNA.	Hs.370895	RPN2	20q12-q13.1
608	5.6e-06	0.000289	< 1e-07	1127.09	161.46	6.98	233955_x_at	CXXC finger 5 (CXXC5), mRNA.	Hs.189119	CXXC5	5q31.2
104	< 1e-07	< 1e-07	< 1e-07	398.31	57.12	6.97	235476_at	tripartite motif-containing 59 (TRIM59), mRNA.	Hs.212957	TRIM59	3q25.33
356	1e-06	8.63e-05	< 1e-07	528.34	75.82	6.97	229115_at	dynein, cytoplasmic 1, heavy chain 1 (DYNC1H1), mRNA.	Hs.649497	DYNC1H1	14q32
806	1.34e-05	0.000524	< 1e-07	547.5	78.6	6.97	210425_x_at	golgi autoantigen, golgin subfamily a, 8B (GOLGA8B), transcript variant 1, mRNA.	Hs.720151	GOLGA8B	15q14
1992	0.0002399	0.00379	0.0011	469.71	67.56	6.95	225687_at	family with sequence similarity 83, member D (FAM83D), mRNA.	Hs.472716	FAM83D	20q11.22-q12
2064	0.000264	0.00403	0.0007	1178.16	169.8	6.94	229218_at	Collagen, type I, alpha 2	Hs.489142	COL1A2	7q22.1
1609	0.0001258	0.00246	0.0001	9388.87	1358.68	6.91	200024_at	ribosomal protein S5 (RPS5), mRNA.	Hs.378103	RPS5	19q13.4
1656	0.0001412	0.00269	< 1e-07	441.27	63.82	6.91	208711_s_at	cyclin D1 (CCND1), mRNA.	Hs.523852	CCND1	11q13
2329	0.0003871	0.00524	0.0002	9813.31	1420.21	6.91	212464_s_at	Fibronectin 1	Hs.203717	FN1	2q34
1989	0.0002396	0.00379	< 1e-07	918.36	133.64	6.87	202177_at	growth arrest-specific 6 (GAS6), transcript variant 2, mRNA.	Hs.646346	GAS6	13q34
2091	0.0002747	0.00414	< 1e-07	1568.92	229.95	6.82	204589_at	NUAK family, SNF1-like kinase, 1 (NUAK1), mRNA.	Hs.524692	NUAK1	12q23.3
79	< 1e-07	< 1e-07	< 1e-07	685.4	100.59	6.81	204794_at	dual specificity phosphatase 2 (DUSP2), mRNA.	Hs.1183	DUSP2	2q11
1124	4e-05	0.00112	0.0003	122.94	18.05	6.81	232238_at	asp (abnormal spindle) homolog, microcephaly associated (Drosophila) (ASPM), mRNA.	Hs.121028	ASPM	1q31
293	5e-07	5.36e-05	< 1e-07	305.09	44.85	6.8	209086_x_at	melanoma cell adhesion molecule (MCAM), mRNA.	Hs.599039	MCAM	11q23.3
1110	3.79e-05	0.00108	< 1e-07	333.19	49.01	6.8	208633_s_at	microtubule-actin crosslinking factor 1 (MACF1), transcript variant 1, mRNA.	Hs.472475	MACF1	1p32-p31
1803	0.0001808	0.00316	0.0002	3333.43	490.55	6.8	200064_at	heat shock protein 90kDa alpha (cytosolic), class B member 1 (HSP90AB1), mRNA.	Hs.509736	HSP90AB1	6p12
659	7.1e-06	0.000339	< 1e-07	349.67	51.56	6.78	208686_s_at	bromodomain containing 2 (BRD2), transcript variant 2, mRNA.	Hs.75243	BRD2	6p21.3
1137	4.2e-05	0.00116	< 1e-07	379.73	56	6.78	211571_s_at	versican (VCAN), transcript variant 2, mRNA.	Hs.643801	VCAN	5q14.3
1191	5e-05	0.00132	< 1e-07	338.52	50.11	6.76	210220_at	frizzled homolog 2 (Drosophila) (FZD2), mRNA.	Hs.142912	FZD2	17q21.1
1562	0.0001138	0.0023	< 1e-07	8607.4	1275.34	6.75	211942_x_at	Ribosomal protein L13a	Hs.523185	RPL13A	19q13.3
1645	0.000139	0.00266	0.0002	159.3	23.65	6.73	214711_at	Glutamyl-tRNA(Gln) amidotransferase, subunit C homolog (bacterial)	Hs.369624	GATC	12q24.31
1659	0.0001423	0.0027	< 1e-07	2382.12	353.83	6.73	201565_s_at	inhibitor of DNA binding 2, dominant negative helix-loop-helix protein (ID2), mRNA.	Hs.180919	ID2	2p25
1967	0.0002309	0.0037	0.0002	211.43	31.39	6.73	210904_s_at	interleukin 13 receptor, alpha 1 (IL13RA1), mRNA.	Hs.496646	IL13RA1	Xq24
362	1e-06	8.63e-05	< 1e-07	388.32	57.82	6.72	212926_at	structural maintenance of chromosomes 5 (SMC5), mRNA.	Hs.534189	SMC5	9q21.12
919	1.95e-05	0.000669	< 1e-07	4363.1	650.3	6.71	211968_s_at	heat shock protein 90kDa alpha (cytosolic), class A member 1 (HSP90AA1), transcript variant 2, mRNA.	Hs.525600	HSP90AA1	14q32.33
1032	2.88e-05	0.000879	0.0002	420.9	62.72	6.71	203214_x_at	cyclin-dependent kinase 1 (CDK1), transcript variant 1, mRNA.	Hs.334562	CDK1	10q21.1
2637	0.0005723	0.00684	0.0001	3118	464.92	6.71	217756_x_at	small EDRK-rich factor 2 (SERF2), mRNA.	Hs.424126	SERF2	15q15.3
36	< 1e-07	< 1e-07	< 1e-07	376.67	56.2	6.7	222508_s_at	arginine and glutamate rich 1 (ARGLU1), mRNA.	Hs.508644	ARGLU1	13q33.3
214	2e-07	2.8e-05	< 1e-07	185.2	27.79	6.66	236356_at	NADH dehydrogenase (ubiquinone) Fe-S protein 1, 75kDa (NADH-coenzyme Q reductase) (NDUFS1), nuclear gene encoding mitochondrial protein, mRNA.	Hs.471207	NDUFS1	2q33-q34
1441	9.09e-05	0.00199	0.0003	377	56.73	6.65	223229_at	ubiquitin-conjugating enzyme E2T (putative) (UBE2T), mRNA.	Hs.5199	UBE2T	1q32.1
1642	0.0001375	0.00264	0.0003	341.94	51.38	6.65	210983_s_at	minichromosome maintenance complex component 7 (MCM7), transcript variant 1, mRNA.	Hs.438720	MCM7	7q21.3-q22.1
837	1.51e-05	0.000568	0.0001	646.08	97.47	6.63	212236_x_at	keratin 17 (KRT17), mRNA.	Hs.2785	KRT17	17q12-q21
1497	0.0001018	0.00214	0.0003	181.11	27.44	6.6	209642_at	budding uninhibited by benzimidazoles 1 homolog (yeast) (BUB1), mRNA.	Hs.469649	BUB1	2q14
2029	0.0002515	0.00391	0.0003	402.97	61.07	6.6	213901_x_at	RNA binding motif protein 9 (RBM9), transcript variant 6, mRNA.	Hs.282998	RBM9	22q13.1
122	< 1e-07	< 1e-07	< 1e-07	2145.27	325.48	6.59	201488_x_at	KH domain containing, RNA binding, signal transduction associated 1 (KHDRBS1), mRNA.	Hs.445893	KHDRBS1	1p32
771	1.18e-05	0.000482	< 1e-07	526.43	79.91	6.59	209687_at	chemokine (C-X-C motif) ligand 12 (stromal cell-derived factor 1) (CXCL12), transcript variant 1, mRNA.	Hs.522891	CXCL12	10q11.1
1087	3.48e-05	0.00101	0.0002	329.09	50.03	6.58	224428_s_at	cell division cycle associated 7 (CDCA7), transcript variant 2, mRNA.	Hs.470654	CDCA7	2q31
1845	0.0001949	0.00333	0.0004	1667.75	253.31	6.58	1553185_at	RAS and EF-hand domain containing	Hs.657750	RASEF	9q21.32
1236	5.39e-05	0.00137	0.0001	399.41	60.94	6.55	201663_s_at	structural maintenance of chromosomes 4 (SMC4), transcript variant 2, mRNA.	Hs.58992	SMC4	3q26.1
514	3.3e-06	0.000201	< 1e-07	302.33	46.41	6.52	227257_s_at	chromosome 10 open reading frame 46 (C10orf46), mRNA.	Hs.420024	C10orf46	10q26.11
1255	5.71e-05	0.00143	< 1e-07	4890.47	749.75	6.52	208679_s_at	actin related protein 2/3 complex, subunit 2, 34kDa (ARPC2), transcript variant 2, mRNA.	Hs.529303	ARPC2	2q36.1
1412	8.4e-05	0.00187	< 1e-07	331.23	50.85	6.51	212226_s_at	phosphatidic acid phosphatase type 2B (PPAP2B), transcript variant 2, mRNA.	Hs.405156	PPAP2B	1pter-p22.1
1449	9.23e-05	0.00201	< 1e-07	491.09	75.56	6.5	217813_s_at	spindlin 1 (SPIN1), mRNA.	Hs.146804	SPIN1	9q22.1-q22.3
197	2e-07	2.8e-05	< 1e-07	1880.63	289.66	6.49	200800_s_at	heat shock 70kDa protein 1A (HSPA1A), mRNA.	Hs.274402	HSPA1A	6p21.3
302	6e-07	6.06e-05	< 1e-07	535.94	82.52	6.49	207700_s_at	nuclear receptor coactivator 3 (NCOA3), transcript variant 2, mRNA.	Hs.592142	NCOA3	20q12
744	1.04e-05	0.000439	0.0002	159.13	24.52	6.49	222313_at	Transcribed locus	Hs.663352		12
1399	8.11e-05	0.00183	< 1e-07	751.84	115.93	6.49	213649_at	Splicing factor, arginine/serine-rich 7, 35kDa	Hs.309090	SFRS7	2p22.1
12	< 1e-07	< 1e-07	< 1e-07	73.97	11.45	6.46	211022_s_at	alpha thalassemia/mental retardation syndrome X-linked (RAD54 homolog, S. cerevisiae) (ATRX), transcript variant 1, mRNA.	Hs.533526	ATRX	Xq13.1-q21.1
2360	0.0004043	0.0054	0.0006	490.62	75.89	6.46	218009_s_at	protein regulator of cytokinesis 1 (PRC1), transcript variant 3, mRNA.	Hs.567385	PRC1	15q26.1
2440	0.0004494	0.0058	0.0002	584.52	90.54	6.46	202736_s_at	LSM4 homolog, U6 small nuclear RNA associated (S. cerevisiae) (LSM4), mRNA.	Hs.515255	LSM4	19p13.11
13	< 1e-07	< 1e-07	< 1e-07	67.73	10.49	6.45	235743_at	MTERF domain containing 2	Hs.159556	MTERFD2	2q37.3
1278	5.93e-05	0.00146	< 1e-07	5853.79	907.67	6.45	201041_s_at	dual specificity phosphatase 1 (DUSP1), mRNA.	Hs.171695	DUSP1	5q34
1495	0.0001015	0.00214	0.0002	182.91	28.48	6.42	234660_s_at	DIS3 mitotic control homolog (S. cerevisiae) (DIS3), transcript variant 2, mRNA.	Hs.643464	DIS3	13q22.1
145	1e-07	1.66e-05	< 1e-07	946.05	147.54	6.41	208961_s_at	Kruppel-like factor 6 (KLF6), transcript variant B, mRNA.	Hs.4055	KLF6	10p15
3002	0.0008732	0.00917	0.001	831.8	129.93	6.4	208791_at	clusterin (CLU), transcript variant 3, mRNA.		CLU	8p21-p12
1052	3.06e-05	0.000916	0.0001	238.35	37.31	6.39	1554768_a_at	MAD2 mitotic arrest deficient-like 1 (yeast) (MAD2L1), mRNA.	Hs.591697	MAD2L1	4q27
1377	7.67e-05	0.00175	0.0002	128.73	20.16	6.39	201229_s_at	ariadne homolog 2 (Drosophila) (ARIH2), mRNA.	Hs.633601	ARIH2	3p21.2-p21.3
1597	0.0001226	0.00242	0.0003	252.7	39.52	6.39	208178_x_at	triple functional domain (PTPRF interacting) (TRIO), mRNA.	Hs.130031	TRIO	5p15.2
2186	0.0003138	0.00452	0.0002	490.1	76.84	6.38	228824_s_at	prostaglandin reductase 1 (PTGR1), transcript variant 2, mRNA.	Hs.584864	PTGR1	9q31.3
194	2e-07	2.8e-05	< 1e-07	304.66	47.89	6.36	218006_s_at	zinc finger protein 22 (KOX 15) (ZNF22), mRNA.	Hs.462693	ZNF22	10q11
1488	0.0001002	0.00212	0.0003	214.19	33.66	6.36	233011_at	Annexin A1	Hs.494173	ANXA1	9q12-q21.2|9q12-q21.2
1144	4.29e-05	0.00118	0.0005	114.2	18.02	6.34	220295_x_at	DEP domain containing 1 (DEPDC1), transcript variant 1, mRNA.	Hs.445098	DEPDC1	1p31.2
2451	0.0004545	0.00584	0.0003	309.31	48.78	6.34	203319_s_at	zinc finger protein 148 (ZNF148), mRNA.	Hs.592591	ZNF148	3q21
2815	0.0006993	0.00783	0.0008	768.62	121.24	6.34	218883_s_at	MLF1 interacting protein (MLF1IP), mRNA.	Hs.575032	MLF1IP	4q35.1
2619	0.0005584	0.00672	0.0001	8952.65	1413.87	6.33	216231_s_at	beta-2-microglobulin (B2M), mRNA.	Hs.534255	B2M	15q21-q22.2
1252	5.63e-05	0.00142	0.0001	298.24	47.25	6.31	226781_at	chromosome 7 open reading frame 55 (C7orf55), nuclear gene encoding mitochondrial protein, mRNA.	Hs.718441	C7orf55	7q34
736	1.03e-05	0.000439	< 1e-07	233.57	37.09	6.3	226930_at	fibronectin type III domain containing 1 (FNDC1), mRNA.	Hs.520525	FNDC1	6q25
2720	0.0006331	0.00733	0.0003	476.78	75.63	6.3	221267_s_at	family with sequence similarity 108, member A1 (FAM108A1), transcript variant 2, mRNA.	Hs.465542	FAM108A1	19p13.3
1505	0.0001026	0.00215	0.0001	1210.06	192.49	6.29	213729_at	PRP40 pre-mRNA processing factor 40 homolog A (S. cerevisiae) (PRPF40A), mRNA.	Hs.643580	PRPF40A	2q23.3
2638	0.0005745	0.00686	0.0014	217	34.49	6.29	239451_at	CDNA FLJ26407 fis, clone HRT09288	Hs.658060		12
1295	6.26e-05	0.00152	0.0003	333.51	53.23	6.27	209013_x_at	triple functional domain (PTPRF interacting) (TRIO), mRNA.	Hs.130031	TRIO	5p15.2
556	4.1e-06	0.000232	< 1e-07	145.16	23.2	6.26	236381_s_at	WD repeat domain 8 (WDR8), mRNA.	Hs.31714	WDR8	1p36.3
1388	7.87e-05	0.00179	0.0002	470.89	75.26	6.26	224247_s_at	mitochondrial ribosomal protein S10 (MRPS10), nuclear gene encoding mitochondrial protein, mRNA.	Hs.380887	MRPS10	6p21.1
2865	0.0007402	0.00814	0.0005	783.38	125.29	6.25	218206_x_at	SCAN domain containing 1 (SCAND1), transcript variant 2, mRNA.	Hs.584909	SCAND1	20q11.1-q11.23
1458	9.36e-05	0.00202	< 1e-07	344.53	55.39	6.22	231873_at	bone morphogenetic protein receptor, type II (serine/threonine kinase) (BMPR2), mRNA.	Hs.471119	BMPR2	2q33-q34
782	1.25e-05	0.000502	0.0001	131.79	21.25	6.2	221920_s_at	solute carrier family 25, member 37 (SLC25A37), nuclear gene encoding mitochondrial protein, mRNA.	Hs.122514	SLC25A37	8p21.2
966	2.32e-05	0.000757	0.0003	520.93	84.05	6.2	225803_at	F-box protein 32 (FBXO32), transcript variant 2, mRNA.	Hs.403933	FBXO32	8q24.13
156	1e-07	1.66e-05	< 1e-07	187.1	30.33	6.17	243552_at	mbt domain containing 1 (MBTD1), mRNA.	Hs.656803	MBTD1	17q21.33
186	1e-07	1.66e-05	< 1e-07	548.02	89.02	6.16	225730_s_at	THUMP domain containing 3 (THUMPD3), transcript variant 2, mRNA.	Hs.443081	THUMPD3	3p25.3
276	4e-07	4.57e-05	< 1e-07	803.78	130.47	6.16	1552611_a_at	Janus kinase 1 (JAK1), mRNA.	Hs.207538	JAK1	1p32.3-p31.3
2101	0.0002804	0.0042	0.0009	143.88	23.36	6.16	218349_s_at	Zwilch, kinetochore associated, homolog (Drosophila) (ZWILCH), transcript variant 1, mRNA.	Hs.21331	ZWILCH	15q22.31
105	< 1e-07	< 1e-07	< 1e-07	297.06	48.34	6.15	221139_s_at	cysteine sulfinic acid decarboxylase (CSAD), mRNA.	Hs.279815	CSAD	12q13.11-q14.3
173	1e-07	1.66e-05	< 1e-07	608.55	99.07	6.14	221806_s_at	SET domain containing 5 (SETD5), mRNA.	Hs.288164	SETD5	3p25.3
857	1.6e-05	0.000588	< 1e-07	767.43	124.91	6.14	213446_s_at	IQ motif containing GTPase activating protein 1 (IQGAP1), mRNA.	Hs.430551	IQGAP1	15q26.1
582	4.8e-06	0.000259	< 1e-07	348.57	56.87	6.13	224852_at	tetratricopeptide repeat domain 17 (TTC17), mRNA.	Hs.191186	TTC17	11p12-p11.2
715	9.5e-06	0.000419	0.0001	328.71	53.66	6.13	209212_s_at	Kruppel-like factor 5 (intestinal) (KLF5), mRNA.	Hs.508234	KLF5	13q22.1
1213	5.2e-05	0.00135	0.0001	808.04	131.79	6.13	217919_s_at	mitochondrial ribosomal protein L42 (MRPL42), nuclear gene encoding mitochondrial protein, transcript variant 1, mRNA.	Hs.199579	MRPL42	12q22
2033	0.0002526	0.00392	0.0002	569.38	93.08	6.12	209281_s_at	ATPase, Ca++ transporting, plasma membrane 1 (ATP2B1), transcript variant 2, mRNA.	Hs.506276	ATP2B1	12q21.3
46	< 1e-07	< 1e-07	< 1e-07	800.36	131.22	6.1	211930_at	heterogeneous nuclear ribonucleoprotein A3 (HNRNPA3), mRNA.	Hs.516539	HNRNPA3	2q31.2
171	1e-07	1.66e-05	< 1e-07	595.61	97.62	6.1	223038_s_at	family with sequence similarity 60, member A (FAM60A), transcript variant 3, mRNA.	Hs.505154	FAM60A	12p11
164	1e-07	1.66e-05	< 1e-07	752.41	123.46	6.09	226670_s_at	poly(A) binding protein, cytoplasmic 1-like (PABPC1L), mRNA.	Hs.641481	PABPC1L	20q12-q13.1
210	2e-07	2.8e-05	< 1e-07	6638.85	1090.79	6.09	200772_x_at	Prothymosin, alpha	Hs.459927	PTMA	2q35-q36
67	< 1e-07	< 1e-07	< 1e-07	1045.05	171.88	6.08	201478_s_at	dyskeratosis congenita 1, dyskerin (DKC1), transcript variant 2, mRNA.	Hs.4747	DKC1	Xq28
77	< 1e-07	< 1e-07	< 1e-07	127.87	21.02	6.08	219878_s_at	Kruppel-like factor 13 (KLF13), mRNA.	Hs.525752	KLF13	15q12
1030	2.86e-05	0.000875	< 1e-07	887.1	146.06	6.07	223217_s_at	nuclear factor of kappa light polypeptide gene enhancer in B-cells inhibitor, zeta (NFKBIZ), transcript variant 2, mRNA.	Hs.319171	NFKBIZ	3p12-q12
1968	0.0002313	0.0037	0.0002	809.78	133.71	6.06	205436_s_at	H2A histone family, member X (H2AFX), mRNA.	Hs.477879	H2AFX	11q23.2-q23.3
2297	0.0003623	0.00497	0.0016	229.91	38.04	6.04	204621_s_at	nuclear receptor subfamily 4, group A, member 2 (NR4A2), mRNA.	Hs.563344	NR4A2	2q22-q23
62	< 1e-07	< 1e-07	< 1e-07	179.3	29.74	6.03	223818_s_at	remodeling and spacing factor 1 (RSF1), mRNA.	Hs.420229	RSF1	11q14.1
1140	4.25e-05	0.00117	0.0002	334.57	55.44	6.03	202768_at	FBJ murine osteosarcoma viral oncogene homolog B (FOSB), transcript variant 2, mRNA.	Hs.590958	FOSB	19q13.32
1417	8.48e-05	0.00189	0.0002	759.99	125.96	6.03	217749_at	coatomer protein complex, subunit gamma (COPG), mRNA.	Hs.518250	COPG	3q21.3
213	2e-07	2.8e-05	< 1e-07	435.93	72.47	6.02	228674_s_at	echinoderm microtubule associated protein like 4 (EML4), transcript variant 1, mRNA.	Hs.593614	EML4	2p22-p21
2863	0.0007385	0.00813	0.0009	411.28	68.29	6.02	209714_s_at	cyclin-dependent kinase inhibitor 3 (CDKN3), transcript variant 1, mRNA.	Hs.84113	CDKN3	14q22
222	2e-07	2.8e-05	< 1e-07	133.17	22.29	5.98	1566901_at	MRNA; cDNA DKFZp667F2113 (from clone DKFZp667F2113)	Hs.684039		18
1420	8.53e-05	0.00189	0.0001	479.32	80.11	5.98	204825_at	maternal embryonic leucine zipper kinase (MELK), mRNA.	Hs.184339	MELK	9p13.2
43	< 1e-07	< 1e-07	< 1e-07	202.02	33.82	5.97	219239_s_at	zinc finger protein 654 (ZNF654), mRNA.	Hs.591650	ZNF654	3p11.1
581	4.7e-06	0.000255	< 1e-07	224.42	37.6	5.97	220342_x_at	ER degradation enhancer, mannosidase alpha-like 3 (EDEM3), mRNA.	Hs.523811	EDEM3	1q24-q25
482	2.8e-06	0.000181	0.0001	84.43	14.16	5.96	1552680_a_at	cancer susceptibility candidate 5 (CASC5), transcript variant 2, mRNA.	Hs.181855	CASC5	15q14
1337	6.9e-05	0.00163	< 1e-07	620.35	104.31	5.95	203345_s_at	metal response element binding transcription factor 2 (MTF2), transcript variant 4, mRNA.	Hs.31016	MTF2	1p22.1
2465	0.0004602	0.00588	0.0002	9229.11	1550.71	5.95	202403_s_at	collagen, type I, alpha 2 (COL1A2), mRNA.	Hs.489142	COL1A2	7q22.1
100	< 1e-07	< 1e-07	< 1e-07	75.45	12.7	5.94	1557749_at	EH domain binding protein 1-like 1	Hs.502867	EHBP1L1	11q13.1
898	1.82e-05	0.000639	< 1e-07	934.49	157.27	5.94	201465_s_at	jun oncogene (JUN), mRNA.	Hs.525704	JUN	1p32-p31
1113	3.83e-05	0.00108	0.0002	195.22	32.89	5.94	244341_at	Transcribed locus	Hs.694508		3
267	4e-07	4.57e-05	< 1e-07	452.3	76.27	5.93	225377_at	chromosome 9 open reading frame 86 (C9orf86), transcript variant 1, mRNA.	Hs.370555	C9orf86	9q34.3
2899	0.0007791	0.00847	0.0007	151.95	25.67	5.92	221428_s_at	transducin (beta)-like 1 X-linked receptor 1 (TBL1XR1), mRNA.	Hs.581171	TBL1XR1	3q26.32
6	< 1e-07	< 1e-07	< 1e-07	405.55	68.66	5.91	212078_s_at	myeloid/lymphoid or mixed-lineage leukemia (trithorax homolog, Drosophila) (MLL), mRNA.	Hs.258855	MLL	11q23
297	6e-07	6.06e-05	< 1e-07	245.86	41.65	5.9	244287_at	splicing factor, arginine/serine-rich 12 (SFRS12), transcript variant 1, mRNA.	Hs.519347	SFRS12	5q12.3
1794	0.0001794	0.00315	0.0002	270.31	45.92	5.89	204248_at	guanine nucleotide binding protein (G protein), alpha 11 (Gq class) (GNA11), mRNA.	Hs.650575	GNA11	19p13.3
1742	0.0001638	0.00296	0.0006	510.21	86.78	5.88	202705_at	cyclin B2 (CCNB2), mRNA.	Hs.194698	CCNB2	15q22.2
8	< 1e-07	< 1e-07	< 1e-07	158.23	26.96	5.87	1555526_a_at	septin 6 (SEPT6), transcript variant II, mRNA.	Hs.496666	2013-09-06	Xq24
658	7.1e-06	0.000339	0.0003	255.03	43.48	5.87	204174_at	arachidonate 5-lipoxygenase-activating protein (ALOX5AP), mRNA.	Hs.507658	ALOX5AP	13q12
840	1.52e-05	0.00057	< 1e-07	5196.91	886.5	5.86	211787_s_at	eukaryotic translation initiation factor 4A, isoform 1 (EIF4A1), mRNA.	Hs.129673	EIF4A1	17p13
910	1.89e-05	0.000654	0.0001	105.46	18	5.86	242751_at	Transcribed locus	Hs.658605		1
961	2.28e-05	0.000747	< 1e-07	454.85	77.57	5.86	230630_at	Transcribed locus	Hs.596190		1
128	< 1e-07	< 1e-07	< 1e-07	192.92	32.99	5.85	216503_s_at	myeloid/lymphoid or mixed-lineage leukemia (trithorax homolog, Drosophila); translocated to, 10 (MLLT10), transcript variant 2, mRNA.	Hs.30385	MLLT10	10p12
1969	0.0002316	0.0037	0.0001	1077.61	184.8	5.83	201848_s_at	BCL2/adenovirus E1B 19kDa interacting protein 3 (BNIP3), nuclear gene encoding mitochondrial protein, mRNA.	Hs.144873	BNIP3	10q26.3
2737	0.0006466	0.00744	0.0016	441.17	75.71	5.83	243296_at	Nicotinamide phosphoribosyltransferase	Hs.489615	NAMPT	7q22.3
1	< 1e-07	< 1e-07	< 1e-07	79.31	13.62	5.82	207219_at	zinc finger protein 643 (ZNF643), mRNA.	Hs.133034	ZNF643	1p34.2
2008	0.0002455	0.00385	< 1e-07	201.4	34.72	5.8	222528_s_at	solute carrier family 25, member 37 (SLC25A37), nuclear gene encoding mitochondrial protein, mRNA.	Hs.122514	SLC25A37	8p21.2
2301	0.0003675	0.00503	0.0018	210.46	36.27	5.8	204437_s_at	folate receptor 1 (adult) (FOLR1), transcript variant 2, mRNA.	Hs.73769	FOLR1	11q13.3-q14.1
2597	0.0005416	0.00657	0.0003	737.97	127.76	5.78	201903_at	ubiquinol-cytochrome c reductase core protein I (UQCRC1), mRNA.	Hs.119251	UQCRC1	3p21.3
462	2.5e-06	0.000169	< 1e-07	152.29	26.43	5.76	214023_x_at	tubulin, beta 2B (TUBB2B), mRNA.	Hs.703971	TUBB2B	6p25
47	< 1e-07	< 1e-07	< 1e-07	107.39	18.68	5.75	231979_at	Transcribed locus	Hs.685245		15
409	1.6e-06	0.000122	< 1e-07	163.63	28.57	5.73	233223_at	CDNA FLJ20843 fis, clone ADKA01954	Hs.675435		6
516	3.3e-06	0.000201	< 1e-07	935.75	163.18	5.73	216508_x_at
662	7.2e-06	0.000343	0.0001	326.25	56.91	5.73	212141_at	minichromosome maintenance complex component 4 (MCM4), transcript variant 2, mRNA.	Hs.460184	MCM4	8q11.2
1807	0.000182	0.00317	0.0001	342.75	59.86	5.73	223234_at	MAD2 mitotic arrest deficient-like 2 (yeast) (MAD2L2), transcript variant 2, mRNA.	Hs.19400	MAD2L2	1p36
9	< 1e-07	< 1e-07	< 1e-07	151.79	26.55	5.72	1560599_a_at	coiled-coil domain containing 123 (CCDC123), mRNA.	Hs.599703	CCDC123	19q13.11
66	< 1e-07	< 1e-07	< 1e-07	90.66	15.85	5.72	1554513_s_at	coiled-coil domain containing 123 (CCDC123), mRNA.	Hs.599703	CCDC123	19q13.11
1539	0.0001084	0.00222	< 1e-07	537.14	93.93	5.72	201020_at	tyrosine 3-monooxygenase/tryptophan 5-monooxygenase activation protein, eta polypeptide (YWHAH), mRNA.	Hs.226755	YWHAH	22q12.3
2788	0.0006711	0.00758	0.0002	1575.78	275.63	5.72	216032_s_at	ERGIC and golgi 3 (ERGIC3), transcript variant 2, mRNA.	Hs.472558	ERGIC3	20pter-q12
2122	0.0002896	0.0043	0.0014	190.28	33.3	5.71	204318_s_at	G-2 and S-phase expressed 1 (GTSE1), mRNA.	Hs.386189	GTSE1	22q13.2-q13.3
1149	4.37e-05	0.0012	< 1e-07	1353.33	237.37	5.7	205361_s_at	prefoldin subunit 4 (PFDN4), mRNA.	Hs.91161	PFDN4	20q13.2
1185	4.93e-05	0.00131	0.0001	1938.3	340.37	5.69	205483_s_at	ISG15 ubiquitin-like modifier (ISG15), mRNA.	Hs.458485	ISG15	1p36.33
2994	0.0008663	0.00912	0.0007	9354.38	1644.93	5.69	200936_at	ribosomal protein L8 (RPL8), transcript variant 1, mRNA.	Hs.178551	RPL8	8q24.3
35	< 1e-07	< 1e-07	< 1e-07	153.65	27.04	5.68	219717_at	DDB1 and CUL4 associated factor 16 (DCAF16), mRNA.	Hs.614787	DCAF16	4p15.31
175	1e-07	1.66e-05	< 1e-07	275.59	48.63	5.67	218995_s_at	endothelin 1 (EDN1), transcript variant 2, mRNA.		EDN1	6p24.1
219	2e-07	2.8e-05	< 1e-07	134.94	23.82	5.67	219306_at	kinesin family member 15 (KIF15), mRNA.	Hs.658939	KIF15	3p21.31
348	9e-07	8.13e-05	< 1e-07	5232.16	923.11	5.67	200599_s_at	heat shock protein 90kDa beta (Grp94), member 1 (HSP90B1), mRNA.	Hs.192374	HSP90B1	12q24.2-q24.3
1751	0.0001666	0.003	0.0001	890.14	156.98	5.67	227059_at	glypican 6 (GPC6), mRNA.	Hs.444329	GPC6	13q32
99	< 1e-07	< 1e-07	< 1e-07	878.11	155.13	5.66	211048_s_at	protein disulfide isomerase family A, member 4 (PDIA4), mRNA.	Hs.93659	PDIA4	7q35
134	1e-07	1.66e-05	0.0001	194.95	34.42	5.66	205425_at	huntingtin interacting protein 1 (HIP1), mRNA.	Hs.329266	HIP1	7q11.23
2090	0.0002745	0.00414	< 1e-07	632.33	111.62	5.66	1554365_a_at	protein phosphatase 2, regulatory subunit B', gamma isoform (PPP2R5C), transcript variant 1, mRNA.	Hs.368264	PPP2R5C	14q32.31
2309	0.0003774	0.00515	0.0002	407.95	72.51	5.63	212878_s_at	Kinesin light chain 1	Hs.20107	KLC1	14q32.3
2998	0.0008708	0.00915	0.0001	442.61	78.57	5.63	204518_s_at	peptidylprolyl isomerase C (cyclophilin C) (PPIC), mRNA.	Hs.110364	PPIC	5q23.2
19	< 1e-07	< 1e-07	< 1e-07	125.52	22.39	5.61	1555370_a_at	calmodulin binding transcription activator 1 (CAMTA1), mRNA.	Hs.397705	CAMTA1	1p36.31-p36.23
853	1.6e-05	0.000588	0.0002	126.32	22.51	5.61	236462_at	Transcribed locus	Hs.662266		3
773	1.19e-05	0.000484	0.0002	293.89	52.49	5.6	240991_at	Transcribed locus	Hs.660557		8
940	2.16e-05	0.000723	0.0001	332.98	59.59	5.59	238617_at	CDNA FLJ38181 fis, clone FCBBF1000125	Hs.143134		1
1971	0.0002318	0.00371	0.003	107.14	19.16	5.59	202833_s_at	serpin peptidase inhibitor, clade A (alpha-1 antiproteinase, antitrypsin), member 1 (SERPINA1), transcript variant 3, mRNA.	Hs.525557	SERPINA1	14q32.1
2668	0.0005973	0.00705	0.0004	10000	1792.23	5.58	210495_x_at	fibronectin 1 (FN1), transcript variant 6, mRNA.	Hs.203717	FN1	2q34
1097	3.6e-05	0.00103	< 1e-07	579.36	104.09	5.57	203262_s_at	family with sequence similarity 50, member A (FAM50A), mRNA.	Hs.54277	FAM50A	Xq28
2646	0.0005808	0.00692	0.0014	265.92	47.72	5.57	204768_s_at	flap structure-specific endonuclease 1 (FEN1), mRNA.	Hs.409065	FEN1	11q12
2576	0.0005273	0.00645	0.0003	761.04	136.83	5.56	201821_s_at	translocase of inner mitochondrial membrane 17 homolog A (yeast) (TIMM17A), nuclear gene encoding mitochondrial protein, mRNA.	Hs.20716	TIMM17A	1q32.1
324	8e-07	7.48e-05	< 1e-07	1086.6	195.76	5.55	201897_s_at	CDC28 protein kinase regulatory subunit 1B (CKS1B), transcript variant 1, mRNA.	Hs.374378	CKS1B	1q21.2
829	1.45e-05	0.000551	< 1e-07	286.82	51.72	5.55	210543_s_at	protein kinase, DNA-activated, catalytic polypeptide (PRKDC), transcript variant 2, mRNA.	Hs.491682	PRKDC	8q11
605	5.5e-06	0.000286	< 1e-07	425.26	76.71	5.54	224572_s_at	interferon regulatory factor 2 binding protein 2 (IRF2BP2), transcript variant 2, mRNA.	Hs.350268	IRF2BP2	1q42.3
523	3.4e-06	0.000204	< 1e-07	3442.44	622.24	5.53	214022_s_at	interferon induced transmembrane protein 1 (9-27) (IFITM1), mRNA.	Hs.458414	IFITM1	11p15.5
795	1.32e-05	0.000522	< 1e-07	184.86	33.46	5.53	222519_s_at	intraflagellar transport 57 homolog (Chlamydomonas) (IFT57), mRNA.	Hs.412196	IFT57	3q13.12-q13.13
2160	0.0003036	0.00443	< 1e-07	448.15	80.99	5.53	219922_s_at	latent transforming growth factor beta binding protein 3 (LTBP3), transcript variant 3, mRNA.	Hs.289019	LTBP3	11q13.1
754	1.07e-05	0.000447	< 1e-07	1525.25	276.43	5.52	208610_s_at	serine/arginine repetitive matrix 2 (SRRM2), mRNA.	Hs.719123	SRRM2	16p13.3
1015	2.69e-05	0.000835	< 1e-07	410.85	74.4	5.52	209305_s_at	growth arrest and DNA-damage-inducible, beta (GADD45B), mRNA.	Hs.110571	GADD45B	19p13.3
478	2.7e-06	0.000178	0.0002	95.35	17.32	5.51	244026_at	Transcribed locus	Hs.604381		5
2318	0.000383	0.00521	0.0004	831.92	150.99	5.51	202546_at	vesicle-associated membrane protein 8 (endobrevin) (VAMP8), mRNA.	Hs.714302	VAMP8	2p12-p11.2
1109	3.76e-05	0.00107	< 1e-07	656.07	119.21	5.5	209471_s_at	farnesyltransferase, CAAX box, alpha (FNTA), transcript variant 3, mRNA.	Hs.370312	FNTA	8p11
1170	4.68e-05	0.00126	< 1e-07	637.78	116.31	5.48	201644_at	tissue specific transplantation antigen P35B (TSTA3), mRNA.	Hs.404119	TSTA3	8q24.3
717	9.7e-06	0.000426	0.0002	452.19	82.67	5.47	236571_at	Transcribed locus	Hs.673456		12
2877	0.0007586	0.00831	0.0005	526.98	96.34	5.47	232652_x_at	SCAN domain containing 1	Hs.584909	SCAND1	20q11.1-q11.23
229	3e-07	3.74e-05	< 1e-07	467.2	85.84	5.44	202072_at	heterogeneous nuclear ribonucleoprotein L (HNRNPL), transcript variant 2, mRNA.	Hs.644906	HNRNPL	19q13.2
643	6.5e-06	0.000319	< 1e-07	1599.53	293.86	5.44	202581_at	heat shock 70kDa protein 1B (HSPA1B), mRNA.	Hs.719966	HSPA1B	6p21.3
685	8.1e-06	0.000372	< 1e-07	272.17	50.06	5.44	218782_s_at	ATPase family, AAA domain containing 2 (ATAD2), mRNA.	Hs.370834	ATAD2	8q24.13
1534	0.0001071	0.0022	< 1e-07	179.08	32.93	5.44	243683_at	Mortality factor 4 like 2	Hs.326387	MORF4L2	Xq22
1543	0.0001093	0.00223	< 1e-07	739.19	135.9	5.44	200848_at	adenosylhomocysteinase-like 1 (AHCYL1), mRNA.	Hs.485365	AHCYL1	1p13.2
740	1.04e-05	0.000439	< 1e-07	330.63	60.93	5.43	210513_s_at	vascular endothelial growth factor A (VEGFA), transcript variant 4, mRNA.	Hs.73793	VEGFA	6p12
2445	0.0004517	0.00582	0.0007	1247.65	230.12	5.42	224606_at	Kruppel-like factor 6 (KLF6), transcript variant B, mRNA.	Hs.4055	KLF6	10p15
563	4.3e-06	0.000239	0.0001	514.66	95.38	5.4	207828_s_at	centromere protein F, 350/400ka (mitosin) (CENPF), mRNA.	Hs.497741	CENPF	1q32-q41
2209	0.0003214	0.00458	< 1e-07	335.62	62.12	5.4	212492_s_at	lysine (K)-specific demethylase 4B (KDM4B), mRNA.	Hs.654816	KDM4B	19p13.3
1203	5.11e-05	0.00134	< 1e-07	239.32	44.41	5.39	1564378_a_at	CDNA: FLJ21448 fis, clone COL04473	Hs.677321		8
1291	6.16e-05	0.0015	< 1e-07	514.81	95.49	5.39	33132_at	cleavage and polyadenylation specific factor 1, 160kDa (CPSF1), mRNA.	Hs.493202	CPSF1	8q24.23
169	1e-07	1.66e-05	< 1e-07	1907.43	354.75	5.38	200696_s_at	gelsolin (amyloidosis, Finnish type) (GSN), transcript variant 3, mRNA.	Hs.522373	GSN	9q33
839	1.52e-05	0.00057	0.0004	83.23	15.47	5.38	1569512_at	Transcribed locus	Hs.684405		10
1209	5.16e-05	0.00134	< 1e-07	448.51	83.4	5.38	222414_at	myeloid/lymphoid or mixed-lineage leukemia 3 (MLL3), mRNA.	Hs.647120	MLL3	7q36.1
1422	8.57e-05	0.0019	0.0002	194.81	36.23	5.38	216521_s_at	BRCA1/BRCA2-containing complex, subunit 3 (BRCC3), transcript variant 2, mRNA.	Hs.558537	BRCC3	Xq28
2661	0.0005916	0.00701	0.0002	370.5	69.03	5.37	211612_s_at	interleukin 13 receptor, alpha 1 (IL13RA1), mRNA.	Hs.496646	IL13RA1	Xq24
542	3.8e-06	0.000221	0.0001	1255.7	234.73	5.35	202431_s_at	v-myc myelocytomatosis viral oncogene homolog (avian) (MYC), mRNA.	Hs.202453	MYC	8q24.21
894	1.8e-05	0.000634	0.0001	314	58.71	5.35	223730_at	glypican 6 (GPC6), mRNA.	Hs.444329	GPC6	13q32
2999	0.0008713	0.00915	0.0007	9351.37	1748.21	5.35	200651_at	guanine nucleotide binding protein (G protein), beta polypeptide 2-like 1 (GNB2L1), mRNA.	Hs.5662	GNB2L1	5q35.3
2476	0.0004679	0.00595	0.0011	205.71	38.53	5.34	241824_at	Transcribed locus	Hs.676352		2
3055	0.0009324	0.00962	0.0005	486.93	91.58	5.32	220979_s_at	ST6 (alpha-N-acetyl-neuraminyl-2,3-beta-galactosyl-1, 3)-N-acetylgalactosaminide alpha-2,6-sialyltransferase 5 (ST6GALNAC5), mRNA.	Hs.303609	ST6GALNAC5	1p31.1
2121	0.0002892	0.0043	0.0003	365.63	68.84	5.31	218857_s_at	asparaginase like 1 (ASRGL1), transcript variant 2, mRNA.	Hs.535326	ASRGL1	11q12.3
110	< 1e-07	< 1e-07	< 1e-07	160.68	30.31	5.3	1568877_a_at	acyl-Coenzyme A binding domain containing 5 (ACBD5), transcript variant 2, mRNA.	Hs.530597	ACBD5	10p12.1
1540	0.0001086	0.00222	0.0004	318.99	60.2	5.3	241769_at	Transcribed locus	Hs.661372		2
51	< 1e-07	< 1e-07	0.0001	290.93	55	5.29	231882_at	CDNA FLJ10674 fis, clone NT2RP2006436	Hs.633919		22
1652	0.0001401	0.00267	< 1e-07	365.55	69.09	5.29	208925_at	claudin domain containing 1 (CLDND1), transcript variant 7, mRNA.	Hs.531371	CLDND1	3q12.1
1092	3.55e-05	0.00102	< 1e-07	605.28	114.54	5.28	1557081_at	RNA binding motif protein 25	Hs.531106	RBM25	14q24.3
657	7.1e-06	0.000339	0.0002	335.81	63.84	5.26	243435_at	KCNQ1 overlapping transcript 1 (non-protein coding) (KCNQ1OT1), non-coding RNA.		KCNQ1OT1	11p15
830	1.46e-05	0.000554	< 1e-07	706.53	134.59	5.25	215222_x_at	microtubule-actin crosslinking factor 1 (MACF1), transcript variant 1, mRNA.	Hs.472475	MACF1	1p32-p31
1681	0.0001502	0.00281	0.0001	893.44	170.11	5.25	211651_s_at	laminin, beta 1 (LAMB1), mRNA.	Hs.650585	LAMB1	7q22
230	3e-07	3.74e-05	< 1e-07	361.94	69.25	5.23	209204_at	LIM domain only 4 (LMO4), mRNA.	Hs.436792	LMO4	1p22.3
95	< 1e-07	< 1e-07	< 1e-07	1381.98	265.33	5.21	200616_s_at	malectin (MLEC), mRNA.	Hs.723170	MLEC	12q24.31
1701	0.0001545	0.00286	< 1e-07	3091.44	593.05	5.21	210183_x_at	small EDRK-rich factor 2 (SERF2), mRNA.	Hs.424126	SERF2	15q15.3
2591	0.0005388	0.00655	0.0009	478.75	91.82	5.21	232914_s_at	synaptotagmin-like 2 (SYTL2), transcript variant b, mRNA.	Hs.369520	SYTL2	11q14
1240	5.5e-05	0.0014	0.0002	6000.85	1154.06	5.2	211666_x_at	ribosomal protein L3 (RPL3), transcript variant 1, mRNA.	Hs.119598	RPL3	22q13
1556	0.0001126	0.00228	< 1e-07	2161.57	416.05	5.2	201417_at	SRY (sex determining region Y)-box 4 (SOX4), mRNA.	Hs.643910	SOX4	6p22.3
1925	0.0002213	0.00362	0.0001	7770.19	1495.44	5.2	211940_x_at	H3 histone, family 3A (H3F3A), mRNA.	Hs.723160	H3F3A	1q41
2123	0.0002898	0.0043	0.0001	339.25	65.3	5.2	200884_at	creatine kinase, brain (CKB), mRNA.	Hs.173724	CKB	14q32
2709	0.0006254	0.00727	0.0005	1852.11	356.12	5.2	209059_s_at	endothelial differentiation-related factor 1 (EDF1), transcript variant alpha, mRNA.	Hs.174050	EDF1	9q34.3
1073	3.36e-05	0.000987	0.0001	7241.95	1394.71	5.19	200082_s_at	ribosomal protein S7 (RPS7), mRNA.	Hs.546287	RPS7	2p25
2616	0.0005562	0.0067	0.0002	481.41	92.72	5.19	213305_s_at	protein phosphatase 2, regulatory subunit B', gamma isoform (PPP2R5C), transcript variant 1, mRNA.	Hs.368264	PPP2R5C	14q32.31
55	< 1e-07	< 1e-07	< 1e-07	506.75	97.91	5.18	203176_s_at	transcription factor A, mitochondrial (TFAM), nuclear gene encoding mitochondrial protein, mRNA.	Hs.642966	TFAM	10q21
1875	0.0002063	0.00347	0.0002	556.72	107.56	5.18	203313_s_at	TGFB-induced factor homeobox 1 (TGIF1), transcript variant 7, mRNA.	Hs.373550	TGIF1	18p11.3
2470	0.0004639	0.00592	0.0002	133.06	25.68	5.18	225237_s_at	Transcribed locus	Hs.723309		17
27	< 1e-07	< 1e-07	< 1e-07	392.96	76.03	5.17	228116_at	Transcribed locus	Hs.649331		14
223	2e-07	2.8e-05	< 1e-07	386.12	74.7	5.17	203666_at	chemokine (C-X-C motif) ligand 12 (stromal cell-derived factor 1) (CXCL12), transcript variant 2, mRNA.	Hs.522891	CXCL12	10q11.1
1569	0.0001156	0.00232	0.0001	3990.94	772.07	5.17	200826_at	small nuclear ribonucleoprotein D2 polypeptide 16.5kDa (SNRPD2), transcript variant 1, mRNA.	Hs.515472	SNRPD2	19q13.2
2171	0.0003072	0.00446	0.001	171.53	33.15	5.17	204709_s_at	kinesin family member 23 (KIF23), transcript variant 2, mRNA.	Hs.270845	KIF23	15q23
1307	6.48e-05	0.00156	< 1e-07	668.75	129.65	5.16	202068_s_at	low density lipoprotein receptor (LDLR), mRNA.	Hs.213289	LDLR	19p13.3
1908	0.0002145	0.00354	0.0002	258.13	50.07	5.16	242767_at	LIM and cysteine-rich domains 1	Hs.475353	LMCD1	3p26-p24
2537	0.0005088	0.00632	0.0009	134.13	26.1	5.14	222848_at	centromere protein K (CENPK), mRNA.	Hs.529778	CENPK	5p15.2-q12.3
3022	0.0008943	0.00933	0.0007	209	40.63	5.14	209162_s_at	PRP4 pre-mRNA processing factor 4 homolog (yeast) (PRPF4), mRNA.	Hs.374973	PRPF4	9q31-q33
1330	6.76e-05	0.0016	0.0001	574.75	112.14	5.13	202905_x_at	nibrin (NBN), mRNA.	Hs.492208	NBN	8q21
2583	0.000531	0.00648	0.0012	683.08	133.17	5.13	228919_at	Transcribed locus	Hs.496631		X
364	1e-06	8.63e-05	< 1e-07	169.43	33.12	5.12	1558103_a_at	Transcribed locus	Hs.660804		15
1105	3.72e-05	0.00106	0.0001	206.44	40.3	5.12	213289_at	Apolipoprotein O-like	Hs.512181	APOOL	Xq21.1
2370	0.0004097	0.00545	0.0021	280.55	54.8	5.12	204315_s_at	G-2 and S-phase expressed 1 (GTSE1), mRNA.	Hs.386189	GTSE1	22q13.2-q13.3
801	1.33e-05	0.000523	0.0001	222.31	43.51	5.11	228758_at	B-cell CLL/lymphoma 6	Hs.478588	BCL6	3q27
1268	5.83e-05	0.00145	< 1e-07	816.47	159.77	5.11	209258_s_at	structural maintenance of chromosomes 3 (SMC3), mRNA.	Hs.24485	SMC3	10q25
959	2.27e-05	0.000746	0.0001	324.38	63.59	5.1	215905_s_at	small nuclear ribonucleoprotein 40kDa (U5) (SNRNP40), mRNA.	Hs.33962	SNRNP40	1p35.2
552	4.1e-06	0.000232	< 1e-07	576.98	113.43	5.09	203857_s_at	protein disulfide isomerase family A, member 5 (PDIA5), transcript variant 1, mRNA.	Hs.477352	PDIA5	3q21.1
1802	0.0001808	0.00316	0.0002	351.48	69.09	5.09	207079_s_at	mediator complex subunit 6 (MED6), mRNA.	Hs.497353	MED6	14q24.2
1909	0.0002149	0.00355	0.0009	130.42	25.69	5.08	222830_at	grainyhead-like 1 (Drosophila) (GRHL1), mRNA.	Hs.418493	GRHL1	2p25.1
1670	0.0001453	0.00274	< 1e-07	793.13	156.46	5.07	202929_s_at	D-dopachrome tautomerase (DDT), transcript variant 2, mRNA.	Hs.656723	DDT	22q11.23
2484	0.00047	0.00596	0.0033	128.45	25.33	5.07	223939_at	succinate receptor 1 (SUCNR1), mRNA.	Hs.279575	SUCNR1	3q24-q25.1
854	1.6e-05	0.000588	0.0001	213.86	42.28	5.06	208546_x_at	histone cluster 1, H2bh (HIST1H2BH), mRNA.	Hs.247815	HIST1H2BH	6p21.3
1161	4.5e-05	0.00122	0.0002	289	57.23	5.05	201369_s_at	zinc finger protein 36, C3H type-like 2 (ZFP36L2), mRNA.	Hs.503093	ZFP36L2	2p22.3-p21
1530	0.0001066	0.0022	0.0002	191.3	37.87	5.05	221669_s_at	acyl-Coenzyme A dehydrogenase family, member 8 (ACAD8), nuclear gene encoding mitochondrial protein, mRNA.	Hs.14791	ACAD8	11q25
1478	9.83e-05	0.0021	0.0004	341.92	67.83	5.04	203755_at	budding uninhibited by benzimidazoles 1 homolog beta (yeast) (BUB1B), mRNA.	Hs.513645	BUB1B	15q15
2845	0.0007251	0.00803	0.0004	4480.8	889.18	5.04	200822_x_at	triosephosphate isomerase 1 (TPI1), transcript variant 1, mRNA.	Hs.524219	TPI1	12p13
3063	0.0009396	0.00967	0.0019	304.48	60.37	5.04	219918_s_at	asp (abnormal spindle) homolog, microcephaly associated (Drosophila) (ASPM), mRNA.	Hs.121028	ASPM	1q31
382	1.2e-06	9.82e-05	0.0001	79.55	15.81	5.03	1560739_a_at	CDNA clone IMAGE:5300703	Hs.663724		7
543	3.9e-06	0.000225	< 1e-07	105.59	21	5.03	228830_s_at	activating transcription factor 7 (ATF7), transcript variant 1, mRNA.	Hs.12286	ATF7	12q13
818	1.41e-05	0.000542	< 1e-07	390.27	77.57	5.03	203346_s_at	metal response element binding transcription factor 2 (MTF2), transcript variant 4, mRNA.	Hs.31016	MTF2	1p22.1
2025	0.0002503	0.00389	0.0002	345.6	68.68	5.03	1558136_s_at	TAF11 RNA polymerase II, TATA box binding protein (TBP)-associated factor, 28kDa (TAF11), mRNA.	Hs.112444	TAF11	6p21.31
191	2e-07	2.8e-05	< 1e-07	518.65	103.35	5.02	201206_s_at	ribosome binding protein 1 homolog 180kDa (dog) (RRBP1), transcript variant 2, mRNA.	Hs.472213	RRBP1	20p12
2233	0.0003324	0.00469	0.0001	153.47	30.59	5.02	223263_s_at	FGFR1 oncogene partner 2 (FGFR1OP2), mRNA.	Hs.591162	FGFR1OP2	12p11.23
1104	3.71e-05	0.00106	< 1e-07	793.86	158.34	5.01	200835_s_at	microtubule-associated protein 4 (MAP4), transcript variant 1, mRNA.	Hs.517949	MAP4	3p21
1876	0.0002065	0.00347	0.0002	151.71	30.3	5.01	235629_at	Transcribed locus	Hs.658355		2
602	5.4e-06	0.000282	< 1e-07	190.54	38.07	5	239147_at	arylsulfatase family, member K (ARSK), mRNA.	Hs.585051	ARSK	5q15
607	5.6e-06	0.000289	< 1e-07	187.4	37.5	5	230179_at	Hypothetical protein LOC285812	Hs.593631	LOC285812	6p23
2040	0.0002565	0.00396	0.0001	1045.19	209.05	5	201752_s_at	adducin 3 (gamma) (ADD3), transcript variant 2, mRNA.	Hs.501012	ADD3	10q24.2-q24.3
3012	0.0008871	0.00928	0.0011	551.17	110.17	5	206023_at	neuromedin U (NMU), mRNA.	Hs.418367	NMU	4q12
852	1.59e-05	0.000588	0.0001	997.98	200.11	4.99	201085_s_at	SON DNA binding protein (SON), transcript variant b, mRNA.	Hs.517262	SON	21q22.11
697	8.6e-06	0.000388	< 1e-07	1075.42	215.81	4.98	214464_at	CDC42 binding protein kinase alpha (DMPK-like) (CDC42BPA), transcript variant B, mRNA.	Hs.35433	CDC42BPA	1q42.11
2468	0.0004627	0.00591	0.0006	850.15	170.73	4.98	218049_s_at	mitochondrial ribosomal protein L13 (MRPL13), nuclear gene encoding mitochondrial protein, mRNA.	Hs.333823	MRPL13	8q22.1-q22.3
1288	6.09e-05	0.00149	< 1e-07	394.85	79.5	4.97	226763_at	SEC14 and spectrin domains 1 (SESTD1), mRNA.	Hs.30977	SESTD1	2q31.2
1470	9.63e-05	0.00206	< 1e-07	588.59	118.33	4.97	211924_s_at	plasminogen activator, urokinase receptor (PLAUR), transcript variant 3, mRNA.	Hs.466871	PLAUR	19q13
1529	0.0001066	0.0022	< 1e-07	187.7	37.77	4.97	205534_at	protocadherin 7 (PCDH7), transcript variant a, mRNA.	Hs.479439	PCDH7	4p15
1844	0.0001948	0.00333	0.0003	717.79	144.33	4.97	201696_at	splicing factor, arginine/serine-rich 4 (SFRS4), mRNA.	Hs.469970	SFRS4	1p35.3
2089	0.0002744	0.00414	0.0001	3014.24	606.39	4.97	201615_x_at	caldesmon 1 (CALD1), transcript variant 2, mRNA.	Hs.490203	CALD1	7q33
2946	0.000821	0.00878	0.0008	1247.1	250.8	4.97	208900_s_at	topoisomerase (DNA) I (TOP1), mRNA.	Hs.472737	TOP1	20q12-q13.1
529	3.5e-06	0.000208	< 1e-07	6703.04	1350.26	4.96	214167_s_at	ribosomal protein, large, P0 (RPLP0), transcript variant 1, mRNA.	Hs.546285	RPLP0	12q24.2
864	1.62e-05	0.000591	< 1e-07	514.32	103.76	4.96	212075_s_at	casein kinase 2, alpha 1 polypeptide (CSNK2A1), transcript variant 3, mRNA.	Hs.644056	CSNK2A1	20p13
993	2.5e-05	0.000793	< 1e-07	224.72	45.38	4.95	212835_at	family with sequence similarity 175, member B (FAM175B), mRNA.	Hs.280695	FAM175B	10q26.13
2581	0.0005296	0.00647	0.0004	1032.06	208.32	4.95	200828_s_at	zinc finger protein 207 (ZNF207), transcript variant 2, mRNA.	Hs.500775	ZNF207	17q11.2
626	6.2e-06	0.000308	0.0002	122.03	24.7	4.94	221258_s_at	kinesin family member 18A (KIF18A), mRNA.	Hs.301052	KIF18A	11p14.1
1355	7.34e-05	0.00171	0.0004	197.2	39.89	4.94	233555_s_at	sulfatase 2 (SULF2), transcript variant 1, mRNA.	Hs.162016	SULF2	20q12-q13.2
34	< 1e-07	< 1e-07	< 1e-07	76.13	15.46	4.93	213268_at	calmodulin binding transcription activator 1 (CAMTA1), mRNA.	Hs.397705	CAMTA1	1p36.31-p36.23
553	4.1e-06	0.000232	< 1e-07	274.91	55.8	4.93	201781_s_at	aryl hydrocarbon receptor interacting protein (AIP), mRNA.	Hs.412433	AIP	11q13.3
1439	9.06e-05	0.00198	0.0003	135.7	27.54	4.93	242431_at	ESTs
314	7e-07	6.85e-05	< 1e-07	760	154.39	4.92	212442_s_at	LAG1 homolog, ceramide synthase 6 (LASS6), mRNA.	Hs.723129	LASS6	2q24.3
1068	3.29e-05	0.000971	< 1e-07	382.04	77.79	4.91	208978_at	cysteine-rich protein 2 (CRIP2), mRNA.	Hs.534309	CRIP2	14q32.3
1221	5.29e-05	0.00137	0.0001	483.35	98.38	4.91	219024_at	pleckstrin homology domain containing, family A (phosphoinositide binding specific) member 1 (PLEKHA1), transcript variant 1, mRNA.	Hs.643512	PLEKHA1	10q26.13
206	2e-07	2.8e-05	< 1e-07	133.78	27.28	4.9	1554821_a_at	zinc finger, BED-type containing 1 (ZBED1), transcript variant 2, mRNA.	Hs.131452	ZBED1	Yp11
393	1.3e-06	0.000104	0.0001	206.47	42.19	4.89	235266_at	ATPase family, AAA domain containing 2 (ATAD2), mRNA.	Hs.370834	ATAD2	8q24.13
559	4.2e-06	0.000235	< 1e-07	216.14	44.16	4.89	223273_at	chromosome 14 open reading frame 142 (C14orf142), mRNA.	Hs.20142	C14orf142	14q32.12
2114	0.0002848	0.00425	0.0003	715.66	146.36	4.89	205548_s_at	BTG family, member 3 (BTG3), transcript variant 2, mRNA.	Hs.473420	BTG3	21q21.1-q21.2
2606	0.0005486	0.00663	0.0005	369.46	75.67	4.88	209035_at	midkine (neurite growth-promoting factor 2) (MDK), transcript variant 3, mRNA.	Hs.82045	MDK	11p11.2
2753	0.0006539	0.00748	0.0018	250.32	51.26	4.88	234863_x_at	F-box protein 5 (FBXO5), transcript variant 1, mRNA.	Hs.520506	FBXO5	6q25.2
187	1e-07	1.66e-05	< 1e-07	258.01	52.94	4.87	208156_x_at	epiplakin 1 (EPPK1), mRNA.	Hs.200412	EPPK1	8q24.3
615	5.8e-06	0.000297	< 1e-07	475.16	97.66	4.87	225955_at	meteorin, glial cell differentiation regulator-like (METRNL), mRNA.	Hs.378821	METRNL	17q25.3
1832	0.0001904	0.00327	0.001	124.47	25.55	4.87	223381_at	NUF2, NDC80 kinetochore complex component, homolog (S. cerevisiae) (NUF2), transcript variant 2, mRNA.	Hs.651950	NUF2	1q23.3
3038	0.0009141	0.00948	0.0006	359.55	73.82	4.87	201879_at	ariadne homolog, ubiquitin-conjugating enzyme E2 binding protein, 1 (Drosophila) (ARIH1), mRNA.	Hs.268787	ARIH1	15q24
249	3e-07	3.74e-05	< 1e-07	218.91	45.02	4.86	210180_s_at	transformer 2 beta homolog (Drosophila) (TRA2B), mRNA.	Hs.533122	TRA2B	3q26.2-q27
387	1.3e-06	0.000104	< 1e-07	439.25	90.34	4.86	227534_at	chromosome 9 open reading frame 21 (C9orf21), mRNA.	Hs.44640	C9orf21	9q22.32
988	2.48e-05	0.000791	0.0002	83.85	17.24	4.86	1557128_at	family with sequence similarity 111, member B (FAM111B), transcript variant 3, mRNA.	Hs.186579	FAM111B	11q12.1
2490	0.0004756	0.00602	0.0007	584.54	120.35	4.86	218211_s_at	melanophilin (MLPH), transcript variant 2, mRNA.	Hs.102406	MLPH	2q37.3
125	< 1e-07	< 1e-07	< 1e-07	223.98	46.14	4.85	1563947_a_at	ELKS/RAB6-interacting/CAST family member 1 (ERC1), transcript variant delta, mRNA.	Hs.601216	ERC1	12p13.3
611	5.7e-06	0.000293	< 1e-07	198.08	40.82	4.85	220946_s_at	SET domain containing 2 (SETD2), mRNA.	Hs.517941	SETD2	3p21.31
713	9.5e-06	0.000419	< 1e-07	1862.94	384.17	4.85	217717_s_at	tyrosine 3-monooxygenase/tryptophan 5-monooxygenase activation protein, beta polypeptide (YWHAB), transcript variant 2, mRNA.	Hs.643544	YWHAB	20q13.1
1340	7.03e-05	0.00165	0.001	295.23	60.94	4.84	235739_at	Transcribed locus	Hs.656946		2
380	1.2e-06	9.82e-05	< 1e-07	145.88	30.22	4.83	211584_s_at	nuclear protein, ataxia-telangiectasia locus (NPAT), mRNA.	Hs.171061	NPAT	11q22-q23
548	4e-06	0.00023	< 1e-07	3229.94	669.3	4.83	210231_x_at	SET nuclear oncogene (SET), transcript variant 1, mRNA.	Hs.436687	SET	9q34
915	1.93e-05	0.000663	< 1e-07	161.73	33.54	4.82	215038_s_at	SET domain containing 2 (SETD2), mRNA.	Hs.517941	SETD2	3p21.31
2007	0.000245	0.00385	0.0005	108.22	22.43	4.82	239106_at	Carbonic anhydrase VB pseudogene	Hs.532326	CA5BP	Xp22.2
2719	0.000633	0.00733	0.0069	234.69	48.66	4.82	213711_at	keratin 81 (KRT81), mRNA.	Hs.658118	KRT81	12q13
1492	0.0001006	0.00212	0.0001	2431.83	505.59	4.81	217917_s_at	dynein, light chain, roadblock-type 1 (DYNLRB1), mRNA.	Hs.723172	DYNLRB1	20q11.21
398	1.4e-06	0.000109	< 1e-07	209.82	43.81	4.79	202971_s_at	dual-specificity tyrosine-(Y)-phosphorylation regulated kinase 2 (DYRK2), transcript variant 1, mRNA.	Hs.173135	DYRK2	12q15
1304	6.42e-05	0.00155	0.0001	682.97	142.45	4.79	203499_at	EPH receptor A2 (EPHA2), mRNA.	Hs.171596	EPHA2	1p36
1706	0.0001563	0.00289	0.0002	1780.41	371.57	4.79	214512_s_at	SUB1 homolog (S. cerevisiae) (SUB1), mRNA.	Hs.229641	SUB1	5p13.3
2273	0.0003512	0.00487	0.0005	1017.82	212.43	4.79	217878_s_at	cell division cycle 27 homolog (S. cerevisiae) (CDC27), transcript variant 2, mRNA.	Hs.463295	CDC27	17q12-q23.2
2430	0.0004428	0.00574	0.0006	887.49	185.22	4.79	227961_at	cathepsin B (CTSB), transcript variant 1, mRNA.	Hs.520898	CTSB	8p22
2557	0.000516	0.00636	0.0002	317.03	66.16	4.79	222201_s_at	caspase 8 associated protein 2 (CASP8AP2), transcript variant 3, mRNA.	Hs.558218	CASP8AP2	6q15
1151	4.39e-05	0.0012	0.0006	114.72	24.02	4.78	205239_at	amphiregulin (AREG), mRNA.	Hs.270833	AREG	4q13-q21
2202	0.0003196	0.00457	0.0002	350.45	73.36	4.78	205525_at	Caldesmon 1	Hs.490203	CALD1	7q33
905	1.86e-05	0.000647	< 1e-07	210.47	44.11	4.77	231920_s_at	casein kinase 1, gamma 1 (CSNK1G1), mRNA.	Hs.646508	CSNK1G1	15q22.1-q22.31
1406	8.26e-05	0.00185	0.0008	129.17	27.06	4.77	235545_at	DEP domain containing 1 (DEPDC1), transcript variant 2, mRNA.	Hs.445098	DEPDC1	1p31.2
14	< 1e-07	< 1e-07	< 1e-07	198.27	41.64	4.76	229966_at	Ewing sarcoma breakpoint region 1	Hs.374477	EWSR1	22q12.2
488	2.9e-06	0.000186	< 1e-07	750.54	158.26	4.74	223134_at	bobby sox homolog (Drosophila) (BBX), transcript variant 2, mRNA.	Hs.124366	BBX	3q13.1
997	2.54e-05	0.000803	0.0001	686.79	144.78	4.74	1558173_a_at	leucine zipper protein 1 (LUZP1), transcript variant 2, mRNA.	Hs.257900	LUZP1	1p36
477	2.7e-06	0.000178	< 1e-07	408.14	86.25	4.73	209081_s_at	collagen, type XVIII, alpha 1 (COL18A1), transcript variant 2, mRNA.	Hs.517356	COL18A1	21q22.3
593	5.1e-06	0.000271	0.0001	132.83	28.08	4.73	1556385_at	CDNA FLJ39926 fis, clone SPLEN2021157	Hs.668675		11
1021	2.75e-05	0.000848	0.0001	690.91	145.97	4.73	226320_at	THO complex 4 (THOC4), mRNA.	Hs.534385	THOC4	17q25.3
1881	0.0002074	0.00347	0.0001	141.18	29.84	4.73	228245_s_at	PREDICTED: ovostatin 2 (OVOS2), mRNA.	Hs.524331	OVOS2	12
329	8e-07	7.48e-05	< 1e-07	243.31	51.58	4.72	235099_at	CKLF-like MARVEL transmembrane domain containing 8 (CMTM8), mRNA.	Hs.154986	CMTM8	3p22.3
2113	0.0002846	0.00424	0.0003	332.63	70.49	4.72	228481_at	CDNA FLJ13419 fis, clone PLACE1002115	Hs.656728		13
2453	0.0004559	0.00586	0.0006	380.05	80.56	4.72	233827_s_at	suppressor of Ty 16 homolog (S. cerevisiae) (SUPT16H), mRNA.	Hs.213724	SUPT16H	14q11.2
97	< 1e-07	< 1e-07	< 1e-07	232.14	49.25	4.71	1554690_a_at	transforming, acidic coiled-coil containing protein 1 (TACC1), transcript variant 2, mRNA.	Hs.279245	TACC1	8p11.22
665	7.4e-06	0.000348	0.0002	143.29	30.43	4.71	239379_at	Transcribed locus	Hs.720368		2
2601	0.0005443	0.00659	0.0044	72.07	15.3	4.71	1557129_a_at	family with sequence similarity 111, member B (FAM111B), transcript variant 3, mRNA.	Hs.186579	FAM111B	11q12.1
11	< 1e-07	< 1e-07	< 1e-07	348.7	74.27	4.7	209920_at	bone morphogenetic protein receptor, type II (serine/threonine kinase) (BMPR2), mRNA.	Hs.471119	BMPR2	2q33-q34
989	2.49e-05	0.000792	0.0001	144.13	30.66	4.7	202504_at	tripartite motif-containing 29 (TRIM29), mRNA.	Hs.504115	TRIM29	11q22-q23
1196	5.06e-05	0.00133	< 1e-07	379.02	80.58	4.7	218197_s_at	oxidation resistance 1 (OXR1), transcript variant 2, mRNA.	Hs.148778	OXR1	8q23
1741	0.0001637	0.00296	0.0001	323.57	68.86	4.7	1552617_a_at	ring finger and WD repeat domain 2 (RFWD2), transcript variant 2, mRNA.	Hs.523744	RFWD2	1q25.1-q25.2
1767	0.0001715	0.00306	< 1e-07	288.19	61.32	4.7	1559822_s_at	metadherin (MTDH), mRNA.	Hs.377155	MTDH	8q22.1
1964	0.0002305	0.0037	0.0004	191.64	40.79	4.7	244519_at	additional sex combs like 1 (Drosophila) (ASXL1), transcript variant 2, mRNA.	Hs.374043	ASXL1	20q11.1
2954	0.0008291	0.00884	0.0003	331.78	70.59	4.7	239742_at	Transcribed locus, strongly similar to NP_001007467.1 tubby like protein 4 isoform 2 [Homo sapiens]	Hs.633361		6
2936	0.0008116	0.00871	0.0015	112.12	23.92	4.69	228293_at	DEP domain containing 7 (DEPDC7), transcript variant 1, mRNA.	Hs.280990	DEPDC7	11p13
878	1.71e-05	0.000613	< 1e-07	201.75	43.12	4.68	219426_at	eukaryotic translation initiation factor 2C, 3 (EIF2C3), transcript variant 2, mRNA.	Hs.657659	EIF2C3	1p34.3
101	< 1e-07	< 1e-07	< 1e-07	273.04	58.49	4.67	205457_at	chromosome 6 open reading frame 106 (C6orf106), transcript variant 1, mRNA.	Hs.643498	C6orf106	6p21.31
152	1e-07	1.66e-05	< 1e-07	358.83	76.83	4.67	224760_at	Sp1 transcription factor (SP1), transcript variant 2, mRNA.	Hs.649191	SP1	12q13.1
848	1.57e-05	0.000583	< 1e-07	423.26	90.66	4.67	215424_s_at	SNW domain containing 1 (SNW1), mRNA.	Hs.445498	SNW1	14q24.3
1769	0.0001725	0.00307	< 1e-07	322.11	68.95	4.67	209087_x_at	melanoma cell adhesion molecule (MCAM), mRNA.	Hs.599039	MCAM	11q23.3
2499	0.0004869	0.00614	0.0003	377.4	80.77	4.67	209136_s_at	ubiquitin specific peptidase 10 (USP10), mRNA.	Hs.136778	USP10	16q24.1
509	3.2e-06	0.000197	< 1e-07	2348.76	503.74	4.66	222975_s_at	cold shock domain containing E1, RNA-binding (CSDE1), transcript variant 2, mRNA.	Hs.69855	CSDE1	1p22
3068	0.0009452	0.00971	0.002	92.19	19.78	4.66	209891_at	SPC25, NDC80 kinetochore complex component, homolog (S. cerevisiae) (SPC25), mRNA.	Hs.421956	SPC25	2q31.1
748	1.05e-05	0.000442	< 1e-07	1463.03	314.31	4.65	201635_s_at	fragile X mental retardation, autosomal homolog 1 (FXR1), transcript variant 1, mRNA.	Hs.478407	FXR1	3q28
1118	3.9e-05	0.0011	< 1e-07	401.92	86.5	4.65	201683_x_at	TOX high mobility group box family member 4 (TOX4), mRNA.	Hs.555910	TOX4	14q11.2
1833	0.0001904	0.00327	0.0004	762.52	164.11	4.65	201584_s_at	DEAD (Asp-Glu-Ala-Asp) box polypeptide 39 (DDX39), mRNA.	Hs.311609	DDX39	19p13.12
1511	0.0001033	0.00215	< 1e-07	588.92	126.84	4.64	201042_at	transglutaminase 2 (C polypeptide, protein-glutamine-gamma-glutamyltransferase) (TGM2), transcript variant 1, mRNA.	Hs.517033	TGM2	20q12
2355	0.0004026	0.00539	0.0001	501.13	108.08	4.64	211725_s_at	BH3 interacting domain death agonist (BID), transcript variant 3, mRNA.	Hs.591054	BID	22q11.1
102	< 1e-07	< 1e-07	< 1e-07	66.69	14.41	4.63	209811_at	caspase 2, apoptosis-related cysteine peptidase (CASP2), transcript variant 3, mRNA.	Hs.368982	CASP2	7q34-q35
653	6.9e-06	0.000333	0.0004	148.42	32.08	4.63	235557_at	glycerol-3-phosphate acyltransferase 2, mitochondrial (GPAT2), nuclear gene encoding mitochondrial protein, mRNA.	Hs.348629	GPAT2	2q11.1
1525	0.0001062	0.00219	0.0004	104.86	22.67	4.63	235592_at	CDNA FLJ36210 fis, clone THYMU2000155	Hs.656129		5
2261	0.0003451	0.00481	0.0002	304.38	65.72	4.63	211922_s_at	catalase (CAT), mRNA.	Hs.502302	CAT	11p13
247	3e-07	3.74e-05	< 1e-07	738.53	159.73	4.62	208893_s_at	dual specificity phosphatase 6 (DUSP6), transcript variant 2, mRNA.	Hs.298654	DUSP6	12q22-q23
1006	2.65e-05	0.000828	0.0001	365.7	79.17	4.62	222024_s_at	A kinase (PRKA) anchor protein 13 (AKAP13), transcript variant 3, mRNA.	Hs.459211	AKAP13	15q24-q25
2279	0.0003538	0.00489	0.0025	277.06	60.01	4.62	203691_at	peptidase inhibitor 3, skin-derived (PI3), mRNA.	Hs.112341	PI3	20q12-q13
1618	0.0001288	0.00251	0.0002	130.55	28.32	4.61	214545_s_at	proline synthetase co-transcribed homolog (bacterial) (PROSC), mRNA.	Hs.304792	PROSC	8p11.2
1874	0.0002052	0.00345	0.0001	683.98	148.25	4.61	214730_s_at	golgi apparatus protein 1 (GLG1), transcript variant 2, mRNA.	Hs.109731	GLG1	16q22.3
1927	0.0002219	0.00363	0.0003	659.61	143.44	4.6	224516_s_at	CXXC finger 5	Hs.189119	CXXC5	5q31.2
2151	0.0003004	0.0044	0.0004	1859.17	404.58	4.6	224719_s_at	chromosome 12 open reading frame 57 (C12orf57), mRNA.	Hs.405913	C12orf57	12p13.31
237	3e-07	3.74e-05	< 1e-07	234.71	51.17	4.59	235014_at	hypothetical LOC147727 (LOC147727), non-coding RNA.		LOC147727	19p13.2
2579	0.000529	0.00646	0.0003	231	50.32	4.59	201929_s_at	plakophilin 4 (PKP4), transcript variant 2, mRNA.	Hs.407580	PKP4	2q23-q31
143	1e-07	1.66e-05	< 1e-07	66.25	14.48	4.58	238951_at	Transcribed locus	Hs.658605		1
1176	4.74e-05	0.00127	< 1e-07	234.81	51.26	4.58	212605_s_at	CDNA FLJ32526 fis, clone SMINT2000073	Hs.592692		6
1469	9.56e-05	0.00205	0.0001	1502.07	328.02	4.58	223047_at	CKLF-like MARVEL transmembrane domain containing 6 (CMTM6), mRNA.	Hs.380627	CMTM6	3p22.3
2421	0.0004385	0.00571	< 1e-07	325.77	71.06	4.58	221752_at	slingshot homolog 1 (Drosophila) (SSH1), transcript variant 1, mRNA.	Hs.199763	SSH1	12q24.11
228	3e-07	3.74e-05	< 1e-07	501.52	109.85	4.57	221989_at	Ribosomal protein L10	Hs.534404	RPL10	Xq28
678	7.7e-06	0.000357	< 1e-07	173.95	38.04	4.57	215711_s_at	WEE1 homolog (S. pombe) (WEE1), transcript variant 2, mRNA.	Hs.249441	WEE1	11p15.3-p15.1
751	1.06e-05	0.000445	< 1e-07	87.62	19.16	4.57	1554271_a_at	centromere protein L (CENPL), transcript variant 3, mRNA.		CENPL	1q25.1
1117	3.89e-05	0.0011	0.0001	1894.03	414.18	4.57	201112_s_at	CSE1 chromosome segregation 1-like (yeast) (CSE1L), mRNA.	Hs.90073	CSE1L	20q13
211	2e-07	2.8e-05	< 1e-07	99.21	21.81	4.55	1555938_x_at	Vimentin	Hs.628678	VIM	10p13
511	3.2e-06	0.000197	< 1e-07	578.45	127.18	4.55	225751_at	RNA binding motif protein 17 (RBM17), transcript variant 1, mRNA.	Hs.498548	RBM17	10p15.1
803	1.34e-05	0.000524	< 1e-07	237.95	52.31	4.55	222413_s_at	myeloid/lymphoid or mixed-lineage leukemia 3 (MLL3), mRNA.	Hs.647120	MLL3	7q36.1
1167	4.59e-05	0.00124	0.0001	957.79	210.68	4.55	232008_s_at	bobby sox homolog (Drosophila) (BBX), transcript variant 2, mRNA.	Hs.124366	BBX	3q13.1
1257	5.73e-05	0.00143	< 1e-07	154.24	33.91	4.55	225818_s_at	transforming growth factor beta regulator 1 (TBRG1), transcript variant 1, mRNA.	Hs.436410	TBRG1	11q24.2
20	< 1e-07	< 1e-07	< 1e-07	185.88	40.97	4.54	1558253_x_at	zinc finger protein 587 (ZNF587), mRNA.	Hs.288995	ZNF587	19q13.43
91	< 1e-07	< 1e-07	< 1e-07	68.96	15.2	4.54	241885_at	Transcribed locus	Hs.684139		17
279	5e-07	5.36e-05	< 1e-07	571.25	125.96	4.54	209183_s_at	chromosome 10 open reading frame 10 (C10orf10), mRNA.	Hs.93675	C10orf10	10q11.21
428	1.8e-06	0.000133	< 1e-07	284	62.54	4.54	242617_at	Transmembrane emp24 protein transport domain containing 8	Hs.26403	TMED8	14q24.3
627	6.2e-06	0.000308	< 1e-07	2205.31	486.22	4.54	221479_s_at	BCL2/adenovirus E1B 19kDa interacting protein 3-like (BNIP3L), mRNA.	Hs.131226	BNIP3L	8p21
669	7.4e-06	0.000348	< 1e-07	536.56	118.25	4.54	201473_at	jun B proto-oncogene (JUNB), mRNA.	Hs.25292	JUNB	19p13.2
1180	4.82e-05	0.00129	0.0001	184.23	40.56	4.54	58916_at	Potassium channel tetramerisation domain containing 14	Hs.709780	KCTD14	11q14.1
874	1.69e-05	0.000609	< 1e-07	4237.19	935.57	4.53	208726_s_at	eukaryotic translation initiation factor 2, subunit 2 beta, 38kDa (EIF2S2), mRNA.	Hs.429180	EIF2S2	20pter-q12
877	1.7e-05	0.000611	< 1e-07	330.58	73.02	4.53	204212_at	acyl-CoA thioesterase 8 (ACOT8), transcript variant 1, mRNA.	Hs.444776	ACOT8	20q13.12
1085	3.45e-05	0.001	0.0002	1790.24	395.6	4.53	209669_s_at	SERPINE1 mRNA binding protein 1 (SERBP1), transcript variant 4, mRNA.	Hs.530412	SERBP1	1p31
2009	0.0002456	0.00385	0.0002	323.75	71.51	4.53	210104_at	mediator complex subunit 6 (MED6), mRNA.	Hs.497353	MED6	14q24.2
2479	0.0004691	0.00596	0.0004	775.11	172	4.51	203739_at	zinc finger protein 217 (ZNF217), mRNA.	Hs.155040	ZNF217	20q13.2
292	5e-07	5.36e-05	< 1e-07	91.75	20.39	4.5	60815_at	Williams Beuren syndrome chromosome region 19 pseudogene, mRNA (cDNA clone IMAGE:4826159)	Hs.645327		7
442	2.1e-06	0.000149	< 1e-07	742.61	165.11	4.5	200868_s_at	ring finger protein 114 (RNF114), mRNA.	Hs.144949	RNF114	20q13.13
2686	0.0006098	0.00715	0.0007	1231.33	273.45	4.5	201593_s_at	zinc finger CCCH-type containing 15 (ZC3H15), mRNA.	Hs.368598	ZC3H15	2q32.1
21	< 1e-07	< 1e-07	< 1e-07	159.1	35.47	4.49	213957_s_at	centrosomal protein 350kDa (CEP350), mRNA.	Hs.413045	CEP350	1p36.13-q41
85	< 1e-07	< 1e-07	< 1e-07	85.48	19.04	4.49	238315_s_at	zinc finger protein 567 (ZNF567), mRNA.	Hs.412517	ZNF567	19q13.12
402	1.4e-06	0.000109	< 1e-07	413.28	92.08	4.49	220617_s_at	zinc finger protein 532 (ZNF532), mRNA.	Hs.529023	ZNF532	18q21.32
826	1.44e-05	0.000549	0.0003	414.59	92.42	4.49	209408_at	kinesin family member 2C (KIF2C), mRNA.	Hs.720061	KIF2C	1p34.1
1872	0.0002051	0.00345	0.0002	801.24	178.54	4.49	208685_x_at	bromodomain containing 2 (BRD2), transcript variant 2, mRNA.	Hs.75243	BRD2	6p21.3
2174	0.0003099	0.00449	0.0003	1724.61	383.72	4.49	201400_at	proteasome (prosome, macropain) subunit, beta type, 3 (PSMB3), mRNA.	Hs.82793	PSMB3	17q12
2772	0.0006648	0.00755	0.0002	391.22	87.13	4.49	219492_at	cysteine-rich hydrophobic domain 2 (CHIC2), mRNA.	Hs.335393	CHIC2	4q11
24	< 1e-07	< 1e-07	< 1e-07	425.41	94.87	4.48	212620_at	zinc finger protein 609 (ZNF609), mRNA.	Hs.595451	ZNF609	15q22.31
1974	0.0002326	0.00371	0.0003	506.26	112.95	4.48	225612_s_at	UDP-GlcNAc:betaGal beta-1,3-N-acetylglucosaminyltransferase 5 (B3GNT5), mRNA.	Hs.718506	B3GNT5	3q28
2048	0.0002596	0.00399	0.0001	376.16	84.02	4.48	219787_s_at	epithelial cell transforming sequence 2 oncogene (ECT2), mRNA.	Hs.518299	ECT2	3q26.1-q26.2
76	< 1e-07	< 1e-07	< 1e-07	91.38	20.44	4.47	239046_at	Transcribed locus	Hs.631902		2
311	6e-07	6.06e-05	< 1e-07	579.71	129.7	4.47	209020_at	chromosome 20 open reading frame 111 (C20orf111), mRNA.	Hs.75798	C20orf111	20q13.11
1247	5.56e-05	0.0014	0.0005	122.98	27.52	4.47	228563_at	gap junction protein, gamma 1, 45kDa (GJC1), transcript variant 2, mRNA.	Hs.532593	GJC1	17q21.31
1345	7.08e-05	0.00166	< 1e-07	1697.32	379.39	4.47	201698_s_at	splicing factor, arginine/serine-rich 9 (SFRS9), mRNA.	Hs.706889	SFRS9	12q24.31
1674	0.0001465	0.00276	0.0002	1138.84	254.94	4.47	221381_s_at	mortality factor 4 (MORF4), mRNA.	Hs.534391	MORF4	4q33-q34.1
2973	0.00085	0.00901	0.0008	213.29	47.71	4.47	214531_s_at	sorting nexin 1 (SNX1), transcript variant 2, mRNA.	Hs.188634	SNX1	15q22.31
269	4e-07	4.57e-05	< 1e-07	249.16	55.82	4.46	210214_s_at	bone morphogenetic protein receptor, type II (serine/threonine kinase) (BMPR2), mRNA.	Hs.471119	BMPR2	2q33-q34
1194	5.04e-05	0.00133	< 1e-07	228.34	51.2	4.46	209203_s_at	bicaudal D homolog 2 (Drosophila) (BICD2), transcript variant 2, mRNA.	Hs.436939	BICD2	9q22.31
2147	0.0002988	0.00438	0.0002	607.13	136.05	4.46	228628_at	SLIT-ROBO Rho GTPase activating protein 2 pseudogene 1	Hs.523529	SRGAP2P1	1p11.2
2645	0.0005802	0.00691	0.0007	320.2	71.75	4.46	225119_at	chromatin modifying protein 4B (CHMP4B), mRNA.	Hs.472471	CHMP4B	20q11.22
786	1.26e-05	0.000505	< 1e-07	133.45	30.01	4.45	232021_at	glucoside xylosyltransferase 1 (GXYLT1), transcript variant 2, mRNA.	Hs.259347	GXYLT1	12q12
1629	0.0001328	0.00257	0.0002	1278.55	287.79	4.44	207076_s_at	argininosuccinate synthetase 1 (ASS1), transcript variant 2, mRNA.	Hs.160786	ASS1	9q34.1
1828	0.000189	0.00326	0.0003	1242.04	279.75	4.44	202899_s_at	splicing factor, arginine/serine-rich 3 (SFRS3), mRNA.	Hs.405144	SFRS3	6p21
109	< 1e-07	< 1e-07	< 1e-07	2029.46	458.31	4.43	212007_at	UBX domain protein 4 (UBXN4), mRNA.	Hs.591242	UBXN4	2q21.3
167	1e-07	1.66e-05	< 1e-07	158.26	35.76	4.43	229467_at	Poly(rC) binding protein 2	Hs.546271	PCBP2	12q13.12-q13.13
1192	5e-05	0.00132	< 1e-07	538.03	121.57	4.43	218302_at	presenilin enhancer 2 homolog (C. elegans) (PSENEN), mRNA.	Hs.534465	PSENEN	19q13.12
1259	5.73e-05	0.00143	0.0002	327.87	73.96	4.43	208114_s_at	interferon stimulated exonuclease gene 20kDa-like 2 (ISG20L2), mRNA.	Hs.301904	ISG20L2	1q23.1
2028	0.0002508	0.0039	0.0002	1854.54	418.25	4.43	200682_s_at	ubiquitin-conjugating enzyme E2L 3 (UBE2L3), transcript variant 1, mRNA.	Hs.108104	UBE2L3	22q11.21
2868	0.0007456	0.00819	0.0021	154.4	34.89	4.43	205046_at	centromere protein E, 312kDa (CENPE), mRNA.	Hs.75573	CENPE	4q24-q25
252	3e-07	3.74e-05	< 1e-07	190.05	42.95	4.42	235077_at	Maternally expressed 3 (non-protein coding)	Hs.655127	MEG3	14q32
1047	3.01e-05	0.000905	0.0003	195.73	44.31	4.42	1568983_a_at	Transcribed locus	Hs.659812		15
1815	0.0001853	0.00322	0.0012	712.03	160.96	4.42	218507_at	chromosome 7 open reading frame 68 (C7orf68), transcript variant 2, mRNA.	Hs.706124	C7orf68	7q32.1
2213	0.0003233	0.0046	0.0001	5383.81	1219.29	4.42	214548_x_at	GNAS complex locus (GNAS), transcript variant 6, mRNA.	Hs.125898	GNAS	20q13.3
2501	0.0004874	0.00614	0.0003	534.7	120.91	4.42	1554577_a_at	proteasome (prosome, macropain) 26S subunit, non-ATPase, 10 (PSMD10), transcript variant 2, mRNA.	Hs.522752	PSMD10	Xq22.3
90	< 1e-07	< 1e-07	< 1e-07	354.1	80.37	4.41	225034_at	ST3 beta-galactoside alpha-2,3-sialyltransferase 1 (ST3GAL1), transcript variant 2, mRNA.	Hs.374257	ST3GAL1	8q24.22
1222	5.31e-05	0.00137	< 1e-07	237.31	53.86	4.41	209421_at	mutS homolog 2, colon cancer, nonpolyposis type 1 (E. coli) (MSH2), mRNA.	Hs.597656	MSH2	2p22-p21
1689	0.0001519	0.00283	0.0001	1099.1	249.06	4.41	209861_s_at	methionyl aminopeptidase 2 (METAP2), mRNA.	Hs.444986	METAP2	12q22
2317	0.00038	0.00517	0.0003	671.13	152.12	4.41	200900_s_at	mannose-6-phosphate receptor (cation dependent) (M6PR), mRNA.	Hs.134084	M6PR	12p13
2461	0.000458	0.00586	< 1e-07	204.01	46.25	4.41	218129_s_at	nuclear transcription factor Y, beta (NFYB), mRNA.	Hs.84928	NFYB	12q22-q23
2937	0.0008134	0.00873	0.0005	318.03	72.09	4.41	238909_at	S100 calcium binding protein A10	Hs.143873	S100A10	1q21
1749	0.0001659	0.00299	< 1e-07	683.1	155.3	4.4	211126_s_at	cysteine and glycine-rich protein 2 (CSRP2), mRNA.	Hs.530904	CSRP2	12q21.1
84	< 1e-07	< 1e-07	< 1e-07	244.31	55.7	4.39	205258_at	inhibin, beta B (INHBB), mRNA.	Hs.1735	INHBB	2cen-q13
545	3.9e-06	0.000225	< 1e-07	675.75	153.98	4.39	203079_s_at	cullin 2 (CUL2), mRNA.	Hs.82919	CUL2	10p11.21
1190	5e-05	0.00132	< 1e-07	143.42	32.7	4.39	218064_s_at	A kinase (PRKA) anchor protein 8-like (AKAP8L), mRNA.	Hs.399800	AKAP8L	19p13.12
258	4e-07	4.57e-05	< 1e-07	1636.85	373.35	4.38	203832_at	small nuclear ribonucleoprotein polypeptide F (SNRPF), mRNA.	Hs.105465	SNRPF	12q23.1
831	1.46e-05	0.000554	< 1e-07	2401.11	547.89	4.38	221253_s_at	thioredoxin domain containing 5 (endoplasmic reticulum) (TXNDC5), transcript variant 3, mRNA.	Hs.150837	TXNDC5	6p24.3
1336	6.9e-05	0.00163	0.0003	2302.36	525.86	4.38	1555832_s_at	Kruppel-like factor 6 (KLF6), transcript variant B, mRNA.	Hs.4055	KLF6	10p15
1665	0.0001442	0.00273	0.0001	1284.52	293.56	4.38	201066_at	cytochrome c-1 (CYC1), mRNA.	Hs.289271	CYC1	8q24.3
1895	0.0002109	0.0035	< 1e-07	8816.57	2011.33	4.38	215076_s_at	collagen, type III, alpha 1 (COL3A1), mRNA.	Hs.443625	COL3A1	2q31
1116	3.88e-05	0.0011	< 1e-07	165.88	37.93	4.37	242868_at	Transcribed locus	Hs.691259		2
1931	0.0002227	0.00363	0.0001	1039.31	237.77	4.37	224752_at	PL-5283 protein (PL-5283), mRNA.	Hs.200022	PL-5283	7q33
339	9e-07	8.13e-05	< 1e-07	556.89	127.68	4.36	224631_at	zinc finger protein 91 homolog (mouse) (ZFP91), mRNA.	Hs.524920	ZFP91	11q12
902	1.85e-05	0.000645	< 1e-07	418.25	95.95	4.36	221507_at	transportin 2 (TNPO2), transcript variant 2, mRNA.	Hs.416049	TNPO2	19p13.2
1238	5.42e-05	0.00138	0.0002	1306.33	299.83	4.36	208798_x_at	golgi autoantigen, golgin subfamily a, 8A (GOLGA8A), transcript variant 1, mRNA.	Hs.720151	GOLGA8A	15q11.2
2366	0.0004072	0.00542	0.0009	166.17	38.08	4.36	236439_at	Transcribed locus	Hs.660734		3
144	1e-07	1.66e-05	< 1e-07	199.56	45.88	4.35	1569906_s_at	PHD finger protein 20 (PHF20), mRNA.	Hs.517044	PHF20	20q11.22-q11.23
226	3e-07	3.74e-05	< 1e-07	105.68	24.29	4.35	1558045_a_at	PREDICTED: hypothetical protein LOC441528 (LOC441528), miscRNA.	Hs.535995	LOC441528	X
2727	0.0006414	0.00741	0.0004	570.92	131.32	4.35	225787_at	ubiquitin-conjugating enzyme E2F (putative) (UBE2F), mRNA.	Hs.471785	UBE2F	2q37.3
40	< 1e-07	< 1e-07	< 1e-07	389.58	89.81	4.34	203204_s_at	lysine (K)-specific demethylase 4A (KDM4A), mRNA.	Hs.155983	KDM4A	1p34.1
185	1e-07	1.66e-05	< 1e-07	312	72.03	4.33	200767_s_at	family with sequence similarity 120A (FAM120A), mRNA.	Hs.372003	FAM120A	9q22.31
2665	0.0005943	0.00703	0.0002	582.22	134.35	4.33	232323_s_at	tetratricopeptide repeat domain 17 (TTC17), mRNA.	Hs.191186	TTC17	11p12-p11.2
540	3.8e-06	0.000221	< 1e-07	1617.43	374.22	4.32	201502_s_at	nuclear factor of kappa light polypeptide gene enhancer in B-cells inhibitor, alpha (NFKBIA), mRNA.	Hs.81328	NFKBIA	14q13
650	6.8e-06	0.00033	< 1e-07	516.99	119.55	4.32	202716_at	protein tyrosine phosphatase, non-receptor type 1 (PTPN1), mRNA.	Hs.417549	PTPN1	20q13.1-q13.2
1573	0.0001165	0.00233	0.0006	140.36	32.46	4.32	1560271_at	CDNA clone IMAGE:4797534	Hs.683603		1
115	< 1e-07	< 1e-07	< 1e-07	101.63	23.56	4.31	206377_at	forkhead box F2 (FOXF2), mRNA.	Hs.484423	FOXF2	6p25.3
1750	0.0001663	0.00299	0.0005	204.71	47.46	4.31	204885_s_at	mesothelin (MSLN), transcript variant 1, mRNA.	Hs.408488	MSLN	16p13.3
1820	0.0001868	0.00323	< 1e-07	156.13	36.21	4.31	223258_s_at	G2/M-phase specific E3 ubiquitin ligase (G2E3), mRNA.	Hs.509008	G2E3	14q12
1873	0.0002052	0.00345	0.0003	364.28	84.61	4.31	210178_x_at	splicing factor, arginine/serine-rich 13A (SFRS13A), transcript variant 1, mRNA.	Hs.3530	SFRS13A	1p36.11
2974	0.0008503	0.00901	0.0006	1439.85	334	4.31	218563_at	NADH dehydrogenase (ubiquinone) 1 alpha subcomplex, 3, 9kDa (NDUFA3), mRNA.	Hs.198269	NDUFA3	19q13.42
3075	0.0009516	0.00975	0.0007	296.37	68.69	4.31	209882_at	Ras-like without CAAX 1 (RIT1), mRNA.	Hs.491234	RIT1	1q22
37	< 1e-07	< 1e-07	< 1e-07	738.29	171.8	4.3	201183_s_at	chromodomain helicase DNA binding protein 4 (CHD4), mRNA.	Hs.162233	CHD4	12p13
153	1e-07	1.66e-05	< 1e-07	244.09	56.74	4.3	203653_s_at	coilin (COIL), mRNA.	Hs.532795	COIL	17q22-q23
623	6.1e-06	0.000308	0.0001	109.42	25.46	4.3	214060_at	Single-stranded DNA binding protein 1	Hs.490394	SSBP1	7q34
772	1.18e-05	0.000482	0.0001	131.72	30.65	4.3	223797_at	Ubiquitin associated protein 1	Hs.268963	UBAP1	9p13.3
172	1e-07	1.66e-05	< 1e-07	226.67	52.83	4.29	224580_at	solute carrier family 38, member 1 (SLC38A1), transcript variant 2, mRNA.	Hs.533770	SLC38A1	12q13.11
1102	3.68e-05	0.00105	0.0007	66.43	15.49	4.29	1557257_at	B-cell CLL/lymphoma 10	Hs.193516	BCL10	1p22
1935	0.000224	0.00365	0.0002	335.5	78.17	4.29	203123_s_at	solute carrier family 11 (proton-coupled divalent metal ion transporters), member 2 (SLC11A2), mRNA.	Hs.505545	SLC11A2	12q13
325	8e-07	7.48e-05	< 1e-07	66.45	15.53	4.28	244546_at	cytochrome c, somatic (CYCS), nuclear gene encoding mitochondrial protein, mRNA.	Hs.437060	CYCS	7p15.3
342	9e-07	8.13e-05	< 1e-07	234.89	54.93	4.28	212763_at	calmodulin regulated spectrin-associated protein 1-like 1 (CAMSAP1L1), mRNA.	Hs.23585	CAMSAP1L1	1q32.1
413	1.6e-06	0.000122	< 1e-07	56.7	13.24	4.28	205123_s_at	transmembrane protein with EGF-like and two follistatin-like domains 1 (TMEFF1), mRNA.	Hs.598100	TMEFF1	9q31
916	1.93e-05	0.000663	0.0001	90.67	21.18	4.28	235653_s_at	THAP domain containing 6 (THAP6), mRNA.	Hs.479971	THAP6	4q21.1
1233	5.35e-05	0.00137	0.0004	216.34	50.59	4.28	219512_at	DSN1, MIND kinetochore complex component, homolog (S. cerevisiae) (DSN1), transcript variant 4, mRNA.	Hs.632268	DSN1	20q11.23
1878	0.000207	0.00347	0.0001	1443.58	337.08	4.28	209024_s_at	synaptotagmin binding, cytoplasmic RNA interacting protein (SYNCRIP), transcript variant 2, mRNA.	Hs.571177	SYNCRIP	6q14-q15
2047	0.0002595	0.00399	0.0004	257.88	60.22	4.28	204146_at	RAD51 associated protein 1 (RAD51AP1), transcript variant 2, mRNA.	Hs.504550	RAD51AP1	12p13.2-p13.1
1123	3.99e-05	0.00112	0.0001	285.72	66.85	4.27	48808_at	dihydrofolate reductase (DHFR), mRNA.	Hs.648635	DHFR	5q11.2-q13.2
1189	4.98e-05	0.00132	0.0007	135.99	31.82	4.27	236957_at	cell division cycle associated 2 (CDCA2), mRNA.	Hs.33366	CDCA2	8p21.2
111	< 1e-07	< 1e-07	< 1e-07	465.81	109.27	4.26	205079_s_at	multiple PDZ domain protein (MPDZ), mRNA.	Hs.169378	MPDZ	9p24-p22
242	3e-07	3.74e-05	< 1e-07	911.72	214.19	4.26	222418_s_at	transmembrane protein 43 (TMEM43), mRNA.	Hs.517817	TMEM43	3p25.1
967	2.33e-05	0.000758	< 1e-07	621.81	145.85	4.26	209579_s_at	methyl-CpG binding domain protein 4 (MBD4), mRNA.	Hs.35947	MBD4	3q21-q22
1128	4.05e-05	0.00113	< 1e-07	669.49	157.24	4.26	211503_s_at	RAB14, member RAS oncogene family (RAB14), mRNA.	Hs.371563	RAB14	9q32-q34.11
636	6.3e-06	0.000312	< 1e-07	190.12	44.73	4.25	1555913_at	gon-4-like (C. elegans) (GON4L), transcript variant 2, mRNA.	Hs.656361	GON4L	1q22
900	1.84e-05	0.000644	0.0001	214.01	50.41	4.25	236346_at	Transcribed locus	Hs.672944		19
964	2.29e-05	0.000749	0.0002	2637.37	619.84	4.25	218190_s_at	ubiquinol-cytochrome c reductase complex (7.2 kD) (UCRC), transcript variant 1, mRNA.	Hs.284292	UCRC	22cen-q12.3
183	1e-07	1.66e-05	< 1e-07	262.9	62.05	4.24	211947_s_at	HLA-B associated transcript 2-like 2 (BAT2L2), mRNA.	Hs.494614	BAT2L2	1q23.3
871	1.69e-05	0.000609	0.0001	80.25	18.94	4.24	1557505_a_at	Full length insert cDNA YQ11E04	Hs.658345		14
1060	3.16e-05	0.000938	< 1e-07	334.97	79.04	4.24	234954_at
1467	9.53e-05	0.00205	0.0002	172.7	40.78	4.24	211114_x_at	survival of motor neuron protein interacting protein 1 (SIP1), transcript variant gamma, mRNA.	Hs.652307	SIP1	14q13
1426	8.68e-05	0.00192	0.0006	304.41	72.07	4.22	203145_at	sperm associated antigen 5 (SPAG5), mRNA.	Hs.514033	SPAG5	17q11.2
1503	0.0001024	0.00215	< 1e-07	302.24	71.64	4.22	224535_s_at	mitochondrial ribosomal protein 63 (MRP63), nuclear gene encoding mitochondrial protein, mRNA.	Hs.458367	MRP63	13q12.11
17	< 1e-07	< 1e-07	< 1e-07	44.97	10.69	4.21	205694_at	tyrosinase-related protein 1 (TYRP1), mRNA.	Hs.270279	TYRP1	9p23
1375	7.66e-05	0.00175	< 1e-07	225.16	53.54	4.21	235009_at	biorientation of chromosomes in cell division 1-like (BOD1L), mRNA.	Hs.723192	BOD1L	4p16.1
1675	0.0001467	0.00276	0.0001	2039.6	484.41	4.21	224657_at	ERBB receptor feedback inhibitor 1 (ERRFI1), mRNA.	Hs.605445	ERRFI1	1p36
2328	0.000387	0.00524	0.0001	1482.23	352.36	4.21	208095_s_at	signal recognition particle 72kDa (SRP72), mRNA.	Hs.237825	SRP72	4q11
2426	0.0004408	0.00573	0.0003	891.77	211.88	4.21	223016_x_at	zinc finger, RAN-binding domain containing 2 (ZRANB2), transcript variant 2, mRNA.	Hs.194718	ZRANB2	1p31
2350	0.0004017	0.00539	0.0003	420.72	100.07	4.2	223189_x_at	myeloid/lymphoid or mixed-lineage leukemia 5 (trithorax homolog, Drosophila) (MLL5), transcript variant 2, mRNA.	Hs.592262	MLL5	7q22.1
39	< 1e-07	< 1e-07	< 1e-07	1875	447.07	4.19	201544_x_at	poly(A) binding protein, nuclear 1 (PABPN1), mRNA.	Hs.707712	PABPN1	14q11.2-q13
628	6.2e-06	0.000308	< 1e-07	250.57	59.87	4.19	211081_s_at	mitogen-activated protein kinase kinase kinase kinase 5 (MAP4K5), transcript variant 1, mRNA.	Hs.130491	MAP4K5	14q11.2-q21
914	1.92e-05	0.000662	< 1e-07	231.15	55.11	4.19	204234_s_at	zinc finger protein 195 (ZNF195), transcript variant 3, mRNA.	Hs.386294	ZNF195	11p15.5
1575	0.0001167	0.00233	0.0001	1484.53	354.47	4.19	201606_s_at	PWP1 homolog (S. cerevisiae) (PWP1), mRNA.	Hs.506652	PWP1	12q23.3
1784	0.0001773	0.00313	0.0002	548.03	130.76	4.19	223135_s_at	bobby sox homolog (Drosophila) (BBX), transcript variant 2, mRNA.	Hs.124366	BBX	3q13.1
2835	0.0007162	0.00796	0.0003	1674.05	399.3	4.19	208662_s_at	tetratricopeptide repeat domain 3 (TTC3), transcript variant 2, mRNA.	Hs.368214	TTC3	21q22.2
1090	3.52e-05	0.00102	< 1e-07	209.09	49.99	4.18	227347_x_at	hairy and enhancer of split 4 (Drosophila) (HES4), transcript variant 2, mRNA.	Hs.154029	HES4	1p36.33
1226	5.33e-05	0.00137	0.0002	149.27	35.7	4.18	212257_s_at	SWI/SNF related, matrix associated, actin dependent regulator of chromatin, subfamily a, member 2 (SMARCA2), transcript variant 1, mRNA.	Hs.298990	SMARCA2	9p22.3
392	1.3e-06	0.000104	< 1e-07	465.29	111.48	4.17	214374_s_at	PTPRF interacting protein, binding protein 1 (liprin beta 1) (PPFIBP1), transcript variant 1, mRNA.	Hs.172445	PPFIBP1	12p11.23-p11.22
1531	0.0001068	0.0022	0.0006	196.14	47.07	4.17	206364_at	kinesin family member 14 (KIF14), mRNA.	Hs.3104	KIF14	1q32.1
2351	0.000402	0.00539	0.0005	611.03	146.67	4.17	224933_s_at	jumonji domain containing 1C (JMJD1C), transcript variant 1, mRNA.	Hs.413416	JMJD1C	10q21.3
2932	0.0008079	0.00868	0.0006	313.47	75.12	4.17	225116_at	homeodomain interacting protein kinase 2 (HIPK2), transcript variant 2, mRNA.	Hs.397465	HIPK2	7q32-q34
762	1.11e-05	0.000459	0.0001	576.03	138.33	4.16	206133_at	XIAP associated factor 1 (XAF1), transcript variant 2, mRNA.	Hs.441975	XAF1	17p13.1
941	2.16e-05	0.000723	0.0001	678.37	163.07	4.16	211993_at	WNK lysine deficient protein kinase 1 (WNK1), mRNA.	Hs.356604	WNK1	12p13.3
1038	2.95e-05	0.000896	< 1e-07	296.1	71.13	4.16	201394_s_at	RNA binding motif protein 5 (RBM5), mRNA.	Hs.439480	RBM5	3p21.3
2905	0.0007846	0.00851	0.0013	128.28	30.8	4.16	219015_s_at	asparagine-linked glycosylation 13 homolog (S. cerevisiae) (ALG13), transcript variant 2, mRNA.	Hs.443061	ALG13	Xq23
510	3.2e-06	0.000197	0.0001	714.5	172.37	4.15	201970_s_at	nuclear autoantigenic sperm protein (histone-binding) (NASP), transcript variant 3, mRNA.	Hs.319334	NASP	1p34.1
758	1.09e-05	0.000453	< 1e-07	2141.23	515.93	4.15	201464_x_at	jun oncogene (JUN), mRNA.	Hs.525704	JUN	1p32-p31
2667	0.0005959	0.00704	0.0003	297.67	71.73	4.15	234987_at	Transcribed locus	Hs.660221		20
819	1.41e-05	0.000542	< 1e-07	507.71	122.49	4.14	212596_s_at	HMG box domain containing 4 (HMGXB4), transcript variant 1, mRNA.	Hs.588815	HMGXB4	22q13.1
1283	6.03e-05	0.00148	< 1e-07	414.4	100.37	4.13	227514_at	inositol 1,4,5-triphosphate receptor interacting protein-like 2 (ITPRIPL2), transcript variant 1, mRNA.	Hs.530899	ITPRIPL2	16p12.3
1869	0.0002042	0.00344	< 1e-07	387.31	93.77	4.13	204071_s_at	topoisomerase I binding, arginine/serine-rich (TOPORS), mRNA.	Hs.589962	TOPORS	9p21
59	< 1e-07	< 1e-07	< 1e-07	123.93	30.1	4.12	1553304_at	LSM14B, SCD6 homolog B (S. cerevisiae) (LSM14B), mRNA.	Hs.105379	LSM14B	20q13.33
135	1e-07	1.66e-05	< 1e-07	383.79	93.15	4.12	212789_at	non-SMC condensin II complex, subunit D3 (NCAPD3), mRNA.	Hs.438550	NCAPD3	11q25
1615	0.0001279	0.0025	0.0006	99.34	24.11	4.12	205167_s_at	cell division cycle 25 homolog C (S. pombe) (CDC25C), transcript variant 2, mRNA.	Hs.656	CDC25C	5q31
1702	0.0001546	0.00286	0.0002	728.58	176.7	4.12	212420_at	E74-like factor 1 (ets domain transcription factor) (ELF1), transcript variant 1, mRNA.	Hs.135646	ELF1	13q13
2013	0.0002464	0.00386	0.0001	543.18	131.69	4.12	202570_s_at	discs, large (Drosophila) homolog-associated protein 4 (DLGAP4), transcript variant 3, mRNA.	Hs.249600	DLGAP4	20q11.23
2219	0.0003249	0.00461	0.0003	319.24	77.47	4.12	222747_s_at	sex comb on midleg-like 1 (Drosophila) (SCML1), transcript variant 4, mRNA.	Hs.109655	SCML1	Xp22.2-p22.1
205	2e-07	2.8e-05	< 1e-07	133.09	32.41	4.11	1553252_a_at	bromodomain and WD repeat domain containing 3 (BRWD3), mRNA.	Hs.170667	BRWD3	Xq21.1
415	1.7e-06	0.000128	< 1e-07	113.74	27.65	4.11	204061_at	protein kinase, X-linked (PRKX), mRNA.	Hs.390788	PRKX	Xp22.3
1301	6.35e-05	0.00154	< 1e-07	356.83	86.91	4.11	203790_s_at	heat-responsive protein 12 (HRSP12), mRNA.	Hs.18426	HRSP12	8q22
1325	6.67e-05	0.00159	0.0004	111.31	27.06	4.11	232094_at	Chromosome 15 open reading frame 29	Hs.633566	C15orf29	15q14
89	< 1e-07	< 1e-07	< 1e-07	441.85	107.84	4.1	205227_at	interleukin 1 receptor accessory protein (IL1RAP), transcript variant 4, mRNA.		IL1RAP	3q28
1153	4.4e-05	0.0012	< 1e-07	429.16	104.59	4.1	220750_s_at	leucine proline-enriched proteoglycan (leprecan) 1 (LEPRE1), transcript variant 1, mRNA.	Hs.720014	LEPRE1	1p34.1
2462	0.0004583	0.00587	0.0014	273.36	66.7	4.1	212022_s_at	antigen identified by monoclonal antibody Ki-67 (MKI67), transcript variant 2, mRNA.	Hs.80976	MKI67	10q25-qter
198	2e-07	2.8e-05	< 1e-07	100.61	24.58	4.09	240139_at	Transcribed locus	Hs.601985		5
686	8.1e-06	0.000372	< 1e-07	727.29	177.76	4.09	211340_s_at	melanoma cell adhesion molecule (MCAM), mRNA.	Hs.599039	MCAM	11q23.3
901	1.84e-05	0.000644	0.0001	101.51	24.84	4.09	236129_at	UDP-N-acetyl-alpha-D-galactosamine:polypeptide N-acetylgalactosaminyltransferase 5 (GalNAc-T5)	Hs.269027	GALNT5	2q24.1
1455	9.33e-05	0.00202	0.0001	207.04	50.63	4.09	219523_s_at	odz, odd Oz/ten-m homolog 3 (Drosophila) (ODZ3), mRNA.	Hs.130438	ODZ3	4q35.1
2612	0.0005527	0.00667	0.0005	175.54	42.97	4.09	202203_s_at	autocrine motility factor receptor (AMFR), mRNA.	Hs.295137	AMFR	16q21
3073	0.0009507	0.00975	0.0006	616.36	150.67	4.09	201846_s_at	RING1 and YY1 binding protein (RYBP), mRNA.	Hs.7910	RYBP	3p13
399	1.4e-06	0.000109	< 1e-07	123.62	30.33	4.08	1565436_s_at	myeloid/lymphoid or mixed-lineage leukemia (trithorax homolog, Drosophila) (MLL), mRNA.	Hs.258855	MLL	11q23
2120	0.000289	0.0043	< 1e-07	333.08	81.69	4.08	1564637_a_at	family with sequence similarity 98, member B (FAM98B), transcript variant 1, mRNA.	Hs.6799	FAM98B	15q14
2305	0.0003753	0.00513	0.0003	8394.34	2059.62	4.08	201426_s_at	vimentin (VIM), mRNA.	Hs.628678	VIM	10p13
2414	0.0004332	0.00565	0.0002	558.08	136.74	4.08	226697_at	family with sequence similarity 114, member A1 (FAM114A1), mRNA.	Hs.476517	FAM114A1	4p14
2846	0.0007257	0.00803	0.0004	97.89	24.01	4.08	216202_s_at	serine palmitoyltransferase, long chain base subunit 2 (SPTLC2), mRNA.	Hs.435661	SPTLC2	14q24.3-q31
761	1.11e-05	0.000459	< 1e-07	399.85	98.18	4.07	208907_s_at	mitochondrial ribosomal protein S18B (MRPS18B), nuclear gene encoding mitochondrial protein, mRNA.	Hs.655329	MRPS18B	6p21.3
1328	6.73e-05	0.0016	0.0006	157.96	38.77	4.07	238988_at	Transcribed locus	Hs.614671		20
1368	7.55e-05	0.00174	< 1e-07	493.45	121.12	4.07	219507_at	arginine/serine-rich coiled-coil 1 (RSRC1), mRNA.	Hs.591283	RSRC1	3q25.32
2489	0.0004742	0.006	0.001	207.63	51.05	4.07	204126_s_at	CDC45 cell division cycle 45-like (S. cerevisiae) (CDC45L), mRNA.	Hs.474217	CDC45L	22q11.21
2923	0.0008023	0.00865	0.0006	636.82	156.48	4.07	212344_at	sulfatase 1 (SULF1), transcript variant 4, mRNA.	Hs.409602	SULF1	8q13.2-q13.3
2968	0.0008445	0.00897	0.0006	171.64	42.14	4.07	225718_at	KIAA1715 (KIAA1715), mRNA.	Hs.209561	KIAA1715	2q31
271	4e-07	4.57e-05	< 1e-07	348.19	85.79	4.06	1553107_s_at	chromosome 5 open reading frame 24 (C5orf24), transcript variant 1, mRNA.	Hs.708536	C5orf24	5q31.1
747	1.04e-05	0.000439	< 1e-07	133.74	32.93	4.06	1554489_a_at	centrosomal protein 70kDa (CEP70), mRNA.	Hs.531962	CEP70	3q22-q23
1574	0.0001166	0.00233	0.001	357.89	88.14	4.06	203878_s_at	matrix metallopeptidase 11 (stromelysin 3) (MMP11), mRNA.	Hs.143751	MMP11	22q11.23
180	1e-07	1.66e-05	< 1e-07	791.11	195.18	4.05	221526_x_at	par-3 partitioning defective 3 homolog (C. elegans) (PARD3), mRNA.	Hs.131489	PARD3	10p11.21
347	9e-07	8.13e-05	< 1e-07	270.84	66.92	4.05	218400_at	2'-5'-oligoadenylate synthetase 3, 100kDa (OAS3), mRNA.	Hs.528634	OAS3	12q24.2
422	1.8e-06	0.000133	< 1e-07	161	39.79	4.05	1559037_a_at	CDNA FLJ32512 fis, clone SMINT1000075	Hs.671722		3
1327	6.69e-05	0.00159	0.0001	295.56	72.9	4.05	202354_s_at	general transcription factor IIF, polypeptide 1, 74kDa (GTF2F1), mRNA.	Hs.68257	GTF2F1	19p13.3
1962	0.0002299	0.00369	0.0003	220.55	54.51	4.05	201043_s_at	acidic (leucine-rich) nuclear phosphoprotein 32 family, member A (ANP32A), mRNA.	Hs.458747	ANP32A	15q22.3-q23
2495	0.0004802	0.00606	0.0003	191.87	47.41	4.05	226211_at	Maternally expressed 3 (non-protein coding)	Hs.525589	MEG3	14q32
2827	0.0007118	0.00793	0.0012	941.22	232.23	4.05	211747_s_at	LSM5 homolog, U6 small nuclear RNA associated (S. cerevisiae) (LSM5), transcript variant 2, mRNA.	Hs.424908	LSM5	7p14.3
1448	9.22e-05	0.00201	< 1e-07	107.75	26.68	4.04	216177_at	Ribosomal protein L29	Hs.425125	RPL29	3p21.3-p21.2
1581	0.0001183	0.00236	0.0011	934.44	231.34	4.04	201531_at	zinc finger protein 36, C3H type, homolog (mouse) (ZFP36), mRNA.	Hs.534052	ZFP36	19q13.1
2843	0.0007211	0.00799	0.0007	2635.29	651.71	4.04	210512_s_at	Vascular endothelial growth factor A	Hs.73793	VEGFA	6p12
797	1.32e-05	0.000522	< 1e-07	531.51	131.81	4.03	35436_at	Golgi autoantigen, golgin subfamily a, 2	Hs.155827	GOLGA2	9q34.11
978	2.39e-05	0.000768	< 1e-07	308.15	76.42	4.03	205171_at	protein tyrosine phosphatase, non-receptor type 4 (megakaryocyte) (PTPN4), mRNA.	Hs.469809	PTPN4	2q14.2
1155	4.42e-05	0.00121	< 1e-07	205.21	50.89	4.03	227801_at	tripartite motif-containing 59 (TRIM59), mRNA.	Hs.212957	TRIM59	3q25.33
1951	0.0002265	0.00365	0.0001	269.34	66.83	4.03	218947_s_at	mitochondrial poly(A) polymerase (MTPAP), nuclear gene encoding mitochondrial protein, mRNA.	Hs.173946	MTPAP	10p11.23
575	4.6e-06	0.000252	0.0001	225.25	56.08	4.02	225724_at	hypothetical LOC379025 (FLJ31306), transcript variant 2, non-coding RNA.		FLJ31306	14q23.1
1051	3.05e-05	0.000914	< 1e-07	240.73	59.94	4.02	225095_at	Serine palmitoyltransferase, long chain base subunit 2	Hs.435661	SPTLC2	14q24.3-q31
1159	4.48e-05	0.00122	< 1e-07	883.01	219.5	4.02	207966_s_at	golgi apparatus protein 1 (GLG1), transcript variant 3, mRNA.	Hs.109731	GLG1	16q22.3
1653	0.0001402	0.00267	0.0001	455.96	113.52	4.02	212650_at	EH domain binding protein 1 (EHBP1), transcript variant 2, mRNA.	Hs.271667	EHBP1	2p15
835	1.5e-05	0.000566	< 1e-07	324.44	80.81	4.01	225504_at	MRNA; cDNA DKFZp686E0389 (from clone DKFZp686E0389)	Hs.563560		8
1960	0.0002282	0.00367	0.0005	318.05	79.39	4.01	204994_at	myxovirus (influenza virus) resistance 2 (mouse) (MX2), mRNA.	Hs.926	MX2	21q22.3
2106	0.0002828	0.00423	0.0002	913.78	227.82	4.01	201931_at	electron-transfer-flavoprotein, alpha polypeptide (ETFA), transcript variant 2, mRNA.	Hs.39925	ETFA	15q23-q25
2480	0.0004692	0.00596	0.0006	156.57	39	4.01	224177_s_at	chromosome X open reading frame 26 (CXorf26), mRNA.	Hs.370100	CXorf26	Xq13.3
2840	0.0007193	0.00798	0.0006	528.36	131.62	4.01	1554390_s_at	ARP2 actin-related protein 2 homolog (yeast) (ACTR2), transcript variant 2, mRNA.	Hs.643727	ACTR2	2p14
207	2e-07	2.8e-05	< 1e-07	1411.53	352.49	4	218336_at	prefoldin subunit 2 (PFDN2), mRNA.	Hs.492516	PFDN2	1q23.3
304	6e-07	6.06e-05	< 1e-07	585.82	146.5	4	224863_at	Guanine nucleotide binding protein (G protein), q polypeptide	Hs.269782	GNAQ	9q21
610	5.6e-06	0.000289	< 1e-07	467.37	116.78	4	241955_at	HECT domain containing 1 (HECTD1), mRNA.	Hs.708017	HECTD1	14q12
1418	8.51e-05	0.00189	0.0006	132.21	33.08	4	238884_at	Transcribed locus	Hs.670908		11
2866	0.0007412	0.00815	0.0005	370.49	92.55	4	218533_s_at	uridine-cytidine kinase 1-like 1 (UCKL1), mRNA.	Hs.504998	UCKL1	20q13.33
159	1e-07	1.66e-05	< 1e-07	180.24	45.18	3.99	209916_at	dehydrogenase E1 and transketolase domain containing 1 (DHTKD1), mRNA.	Hs.104980	DHTKD1	10p14
565	4.3e-06	0.000239	0.0001	686.65	172.08	3.99	201555_at	minichromosome maintenance complex component 3 (MCM3), mRNA.	Hs.179565	MCM3	6p12
1840	0.0001937	0.00332	0.0015	89.3	22.38	3.99	242397_at	ESTs
996	2.54e-05	0.000803	0.0001	404.19	101.56	3.98	222522_x_at	mitochondrial ribosomal protein S10 (MRPS10), nuclear gene encoding mitochondrial protein, mRNA.	Hs.380887	MRPS10	6p21.1
1432	8.81e-05	0.00194	0.0001	159.73	40.11	3.98	201348_at	glutathione peroxidase 3 (plasma) (GPX3), mRNA.	Hs.386793	GPX3	5q23
1692	0.0001528	0.00285	0.0001	308.98	77.58	3.98	205434_s_at	AP2 associated kinase 1 (AAK1), mRNA.	Hs.468878	AAK1	2p14
118	< 1e-07	< 1e-07	< 1e-07	58.54	14.75	3.97	1557169_x_at	HLA complex group 11 (HCG11), non-coding RNA.		HCG11	6p21
261	4e-07	4.57e-05	< 1e-07	202.21	50.91	3.97	222806_s_at	chromosome 11 open reading frame 30 (C11orf30), mRNA.	Hs.352588	C11orf30	11q13.5
1582	0.0001185	0.00236	0.0002	413.91	104.25	3.97	213246_at	chromosome 14 open reading frame 109 (C14orf109), transcript variant 2, mRNA.	Hs.275352	C14orf109	14q32.12
1813	0.0001841	0.0032	0.0002	240.51	60.59	3.97	1558747_at	structural maintenance of chromosomes flexible hinge domain containing 1 (SMCHD1), mRNA.	Hs.8118	SMCHD1	18p11.32
284	5e-07	5.36e-05	< 1e-07	340.49	85.94	3.96	225077_at	chromodomain helicase DNA binding protein 2 (CHD2), transcript variant 1, mRNA.	Hs.220864	CHD2	15q26
1384	7.82e-05	0.00178	< 1e-07	1764.46	445.16	3.96	202673_at	dolichyl-phosphate mannosyltransferase polypeptide 1, catalytic subunit (DPM1), mRNA.	Hs.654951	DPM1	20q13.13
2162	0.0003041	0.00443	0.0001	965.63	243.79	3.96	217780_at	chromosome 19 open reading frame 56 (C19orf56), mRNA.	Hs.108969	C19orf56	19p13.2
2681	0.0006045	0.0071	0.0003	1155.86	291.87	3.96	233080_s_at	PRP40 pre-mRNA processing factor 40 homolog A (S. cerevisiae) (PRPF40A), mRNA.	Hs.643580	PRPF40A	2q23.3
2839	0.0007186	0.00798	0.0005	261.03	65.95	3.96	228284_at	PREDICTED: similar to transducin-like enhancer of split 1 (E(sp1) homolog, Drosophila) (LOC645381), miscRNA.	Hs.710058	LOC645381	X
3110	0.0009873	0.01	0.0042	179.09	45.26	3.96	211429_s_at	serpin peptidase inhibitor, clade A (alpha-1 antiproteinase, antitrypsin), member 1 (SERPINA1), transcript variant 3, mRNA.	Hs.525557	SERPINA1	14q32.1
791	1.29e-05	0.000514	< 1e-07	233.94	59.25	3.95	228266_s_at	hepatoma-derived growth factor, related protein 3 (HDGFRP3), mRNA.	Hs.513954	HDGFRP3	15q25.2
1056	3.1e-05	0.000925	0.0001	1216.86	308.34	3.95	226193_x_at	COBW domain containing 5 (CBWD5), mRNA.	Hs.645337	CBWD5	9q21.11
1136	4.17e-05	0.00116	< 1e-07	134.57	34.04	3.95	222909_s_at	BCL2-associated athanogene 4 (BAG4), mRNA.	Hs.194726	BAG4	8p11.23
1256	5.72e-05	0.00143	0.0004	247.95	62.84	3.95	38158_at	Extra spindle pole bodies homolog 1 (S. cerevisiae)	Hs.153479	ESPL1	12q
1625	0.0001319	0.00256	0.0001	266.06	67.33	3.95	1555427_s_at	synaptotagmin binding, cytoplasmic RNA interacting protein (SYNCRIP), transcript variant 4, mRNA.	Hs.571177	SYNCRIP	6q14-q15
1718	0.0001589	0.00291	0.0002	834.93	211.58	3.95	224778_s_at	CDNA clone IMAGE:5263531	Hs.597434		17
2750	0.0006533	0.00748	0.0009	540.46	136.73	3.95	1556285_s_at	pyrophosphatase (inorganic) 2 (PPA2), nuclear gene encoding mitochondrial protein, transcript variant 5, mRNA.	Hs.654957	PPA2	4q25
1382	7.75e-05	0.00177	< 1e-07	355.46	90.15	3.94	221503_s_at	karyopherin alpha 3 (importin alpha 4) (KPNA3), mRNA.	Hs.527919	KPNA3	13q14.3
1498	0.0001018	0.00214	0.0003	1339.3	339.87	3.94	218117_at	ring-box 1 (RBX1), mRNA.	Hs.474949	RBX1	22q13.2
2770	0.0006635	0.00755	0.0014	135.72	34.41	3.94	238534_at	Leucine rich repeat (in FLII) interacting protein 1	Hs.471779	LRRFIP1	2q37.3
2838	0.0007185	0.00798	0.0006	231	58.65	3.94	203919_at	transcription elongation factor A (SII), 2 (TCEA2), transcript variant 2, mRNA.	Hs.505004	TCEA2	20q13.33
570	4.5e-06	0.000248	0.0001	83.11	21.15	3.93	235172_at	Transcribed locus	Hs.655009		15
660	7.1e-06	0.000339	< 1e-07	183.67	46.75	3.93	202150_s_at	neural precursor cell expressed, developmentally down-regulated 9 (NEDD9), transcript variant 1, mRNA.	Hs.37982	NEDD9	6p25-p24
815	1.38e-05	0.000534	< 1e-07	430.7	109.64	3.93	214212_x_at	fermitin family homolog 2 (Drosophila) (FERMT2), transcript variant 1, mRNA.	Hs.509343	FERMT2	14q22.1
2525	0.0004996	0.00623	0.0003	565.51	143.83	3.93	212746_s_at	centrosomal protein 170kDa (CEP170), transcript variant gamma, mRNA.	Hs.533635	CEP170	1q44
2578	0.000529	0.00646	0.0003	180.53	45.9	3.93	203198_at	cyclin-dependent kinase 9 (CDK9), mRNA.	Hs.150423	CDK9	9q34.1
2953	0.0008275	0.00883	0.001	562.34	142.93	3.93	201271_s_at	RNA binding protein, autoantigenic (hnRNP-associated with lethal yellow homolog (mouse)) (RALY), transcript variant 2, mRNA.	Hs.136947	RALY	20q11.21-q11.23
974	2.37e-05	0.000767	0.0001	109.81	28.09	3.91	239022_at	Transcribed locus	Hs.652992		3
1063	3.19e-05	0.000946	0.0006	111.59	28.53	3.91	238987_at	UDP-Gal:betaGlcNAc beta 1,4- galactosyltransferase, polypeptide 1	Hs.272011	B4GALT1	9p13
1558	0.0001133	0.00229	0.0001	423.87	108.52	3.91	232940_s_at	myeloid/lymphoid or mixed-lineage leukemia 3 (MLL3), mRNA.	Hs.647120	MLL3	7q36.1
2188	0.0003148	0.00453	0.0003	276.2	70.7	3.91	233364_s_at	CDNA FLJ38472 fis, clone FEBRA2022148	Hs.715755		11
240	3e-07	3.74e-05	< 1e-07	156.61	40.13	3.9	223724_s_at	stromal antigen 3-like 1 (STAG3L1), transcript variant 2, mRNA.	Hs.632310	STAG3L1	7q11.23-q21.1
1034	2.9e-05	0.000884	< 1e-07	3152.58	807.75	3.9	201277_s_at	heterogeneous nuclear ribonucleoprotein A/B (HNRNPAB), transcript variant 2, mRNA.	Hs.591731	HNRNPAB	5q35.3
1208	5.16e-05	0.00134	0.0006	330.8	84.86	3.9	202340_x_at	nuclear receptor subfamily 4, group A, member 1 (NR4A1), transcript variant 2, mRNA.	Hs.524430	NR4A1	12q13
2705	0.000621	0.00723	0.0006	726.68	186.39	3.9	201939_at	polo-like kinase 2 (Drosophila) (PLK2), mRNA.	Hs.398157	PLK2	5q12.1-q13.2
2887	0.0007664	0.00836	0.0003	279.22	71.63	3.9	218031_s_at	forkhead box N3 (FOXN3), transcript variant 1, mRNA.	Hs.434286	FOXN3	14q31.3
515	3.3e-06	0.000201	< 1e-07	374.59	96.18	3.89	212520_s_at	SWI/SNF related, matrix associated, actin dependent regulator of chromatin, subfamily a, member 4 (SMARCA4), transcript variant 4, mRNA.	Hs.327527	SMARCA4	19p13.2
520	3.4e-06	0.000204	< 1e-07	273.7	70.31	3.89	203056_s_at	PR domain containing 2, with ZNF domain (PRDM2), transcript variant 3, mRNA.	Hs.371823	PRDM2	1p36.21
1066	3.25e-05	0.000961	< 1e-07	224.19	57.7	3.89	209725_at	UTP20, small subunit (SSU) processome component, homolog (yeast) (UTP20), mRNA.	Hs.295732	UTP20	12q23
1281	6.01e-05	0.00148	< 1e-07	308.98	79.33	3.89	203203_s_at	KRR1, small subunit (SSU) processome component, homolog (yeast) (KRR1), mRNA.	Hs.645517	KRR1	12q21.2
1481	9.86e-05	0.0021	0.0001	3060.6	786.55	3.89	217962_at	NOP10 ribonucleoprotein homolog (yeast) (NOP10), mRNA.	Hs.14317	NOP10	15q14-q15
2738	0.000647	0.00745	0.0009	1597.44	411.02	3.89	200760_s_at	ADP-ribosylation-like factor 6 interacting protein 5 (ARL6IP5), mRNA.	Hs.518060	ARL6IP5	3p14
2997	0.0008698	0.00915	0.0007	717.79	184.3	3.89	209868_s_at	RNA binding motif, single stranded interacting protein 1 (RBMS1), transcript variant 3, mRNA.	Hs.470412	RBMS1	2q24.2
81	< 1e-07	< 1e-07	0.0001	85.96	22.17	3.88	233690_at	CDNA: FLJ23090 fis, clone LNG07119	Hs.677392		21
266	4e-07	4.57e-05	< 1e-07	448.45	115.67	3.88	208322_s_at	ST3 beta-galactoside alpha-2,3-sialyltransferase 1 (ST3GAL1), transcript variant 2, mRNA.	Hs.374257	ST3GAL1	8q24.22
406	1.5e-06	0.000116	< 1e-07	268.44	69.13	3.88	226840_at	H2A histone family, member Y	Hs.420272	H2AFY	5q31.3-q32
693	8.5e-06	0.000386	< 1e-07	249.67	64.37	3.88	209060_x_at	nuclear receptor coactivator 3 (NCOA3), transcript variant 2, mRNA.	Hs.592142	NCOA3	20q12
1147	4.35e-05	0.0012	< 1e-07	374.87	96.64	3.88	232095_at	CDNA: FLJ22165 fis, clone HRC00470	Hs.677362		1
1754	0.0001671	0.003	< 1e-07	255.07	65.77	3.88	1567014_s_at	Nuclear factor (erythroid-derived 2)-like 2	Hs.155396	NFE2L2	2q31
49	< 1e-07	< 1e-07	< 1e-07	59.04	15.26	3.87	228698_at	SRY (sex determining region Y)-box 7 (SOX7), mRNA.	Hs.709543	SOX7	8p22
868	1.66e-05	0.000603	< 1e-07	828.81	214.37	3.87	229322_at	Protein phosphatase 2, regulatory subunit B', epsilon isoform	Hs.334868	PPP2R5E	14q23.1
1316	6.59e-05	0.00158	< 1e-07	513.11	132.51	3.87	219043_s_at	phosducin-like 3 (PDCL3), mRNA.	Hs.469459	PDCL3	2q11.2
2130	0.0002925	0.00433	0.0004	548.28	141.77	3.87	226556_at	Homo sapiens, clone IMAGE:4294444, mRNA	Hs.591306		3
2334	0.0003916	0.00529	0.001	216.74	56.01	3.87	235421_at	Mitogen-activated protein kinase kinase kinase 8	Hs.432453	MAP3K8	10p11.23
2715	0.0006311	0.00732	< 1e-07	940.57	243.21	3.87	216041_x_at	granulin (GRN), mRNA.	Hs.514220	GRN	17q21.32
351	1e-06	8.63e-05	< 1e-07	579.82	150.05	3.86	212702_s_at	bicaudal D homolog 2 (Drosophila) (BICD2), transcript variant 2, mRNA.	Hs.436939	BICD2	9q22.31
644	6.6e-06	0.000323	< 1e-07	311.26	80.56	3.86	222040_at	Heterogeneous nuclear ribonucleoprotein A1	Hs.546261	HNRNPA1	12q13.1
679	7.7e-06	0.000357	< 1e-07	135.93	35.25	3.86	1555294_a_at	ELKS/RAB6-interacting/CAST family member 1 (ERC1), transcript variant delta, mRNA.	Hs.601216	ERC1	12p13.3
1001	2.62e-05	0.000825	< 1e-07	177.92	46.24	3.85	202566_s_at	supervillin (SVIL), transcript variant 1, mRNA.	Hs.499209	SVIL	10p11.2
2402	0.0004273	0.00561	0.0003	220.47	57.24	3.85	217100_s_at	UBX domain protein 7 (UBXN7), mRNA.	Hs.518524	UBXN7	3q29
1232	5.35e-05	0.00137	0.0001	130.66	34	3.84	224980_at	LEM domain containing 2 (LEMD2), transcript variant 2, mRNA.	Hs.444845	LEMD2	6p21.31
1248	5.58e-05	0.00141	< 1e-07	326.39	85.07	3.84	204066_s_at	ArfGAP with GTPase domain, ankyrin repeat and PH domain 1 (AGAP1), transcript variant 2, mRNA.	Hs.435039	AGAP1	2q37
2358	0.0004031	0.00539	0.0003	1044.06	272.08	3.84	209205_s_at	LIM domain only 4 (LMO4), mRNA.	Hs.436792	LMO4	1p22.3
192	2e-07	2.8e-05	< 1e-07	255.64	66.67	3.83	206967_at	cyclin T1 (CCNT1), mRNA.	Hs.279906	CCNT1	12q11-q13.3
309	6e-07	6.06e-05	< 1e-07	603.8	157.66	3.83	202408_s_at	PRP31 pre-mRNA processing factor 31 homolog (S. cerevisiae) (PRPF31), mRNA.	Hs.515598	PRPF31	19q13.42
1041	2.97e-05	0.000898	< 1e-07	171.59	44.8	3.83	203674_at	helicase with zinc finger (HELZ), mRNA.	Hs.370140	HELZ	17q24.2
1799	0.0001804	0.00316	0.0007	200.66	52.38	3.83	205909_at	polymerase (DNA directed), epsilon 2 (p59 subunit) (POLE2), mRNA.	Hs.162777	POLE2	14q21-q22
1903	0.0002132	0.00353	0.0004	205.45	53.64	3.83	240105_at	Transcribed locus	Hs.686875		21
935	2.12e-05	0.000714	0.0001	129.73	33.95	3.82	226404_at	RNA binding motif protein 39	Hs.282901	RBM39	20q11.22
1694	0.0001533	0.00285	< 1e-07	655.74	171.45	3.82	214894_x_at	microtubule-actin crosslinking factor 1 (MACF1), transcript variant 1, mRNA.	Hs.472475	MACF1	1p32-p31
2858	0.0007352	0.00811	0.0025	93.42	24.49	3.82	213006_at	Transcribed locus	Hs.712748		8
544	3.9e-06	0.000225	0.0001	109.17	28.67	3.81	210785_s_at	chromosome 1 open reading frame 38 (C1orf38), transcript variant 2, mRNA.	Hs.10649	C1orf38	1p35.3
1892	0.0002101	0.0035	0.0001	2338.37	613.04	3.81	208974_x_at	karyopherin (importin) beta 1 (KPNB1), mRNA.	Hs.532793	KPNB1	17q21.32
2592	0.0005389	0.00655	0.0004	1273.66	334.27	3.81	208620_at	poly(rC) binding protein 1 (PCBP1), mRNA.	Hs.2853	PCBP1	2p13-p12
3072	0.0009474	0.00972	0.0026	163.31	42.85	3.81	213599_at	Opa interacting protein 5 (OIP5), mRNA.	Hs.661645	OIP5	15q15.1
319	7e-07	6.85e-05	0.0001	111.52	29.35	3.8	232312_at	SAPS domain family, member 3	Hs.503022	SAPS3	11q13
1400	8.14e-05	0.00183	< 1e-07	1670.88	439.36	3.8	223026_s_at	vacuolar protein sorting 29 homolog (S. cerevisiae) (VPS29), transcript variant 1, mRNA.	Hs.600114	VPS29	12q24
1409	8.32e-05	0.00186	< 1e-07	168.66	44.42	3.8	209529_at	phosphatidic acid phosphatase type 2C (PPAP2C), transcript variant 2, mRNA.	Hs.465506	PPAP2C	19p13
1715	0.0001585	0.00291	0.0006	67.01	17.65	3.8	239486_at	Transcribed locus	Hs.599944		2
1835	0.0001923	0.0033	0.0007	222.13	58.53	3.8	201896_s_at	proline/serine-rich coiled-coil 1 (PSRC1), transcript variant 2, mRNA.	Hs.405925	PSRC1	1p13.3
2245	0.0003382	0.00475	0.0003	947.3	249.04	3.8	200906_s_at	palladin, cytoskeletal associated protein (PALLD), transcript variant 4, mRNA.	Hs.151220	PALLD	4q32.3
2950	0.0008267	0.00883	0.0008	153.55	40.39	3.8	1555920_at	Chromobox homolog 3 (HP1 gamma homolog, Drosophila)	Hs.381189	CBX3	7p15.2
1798	0.0001802	0.00316	0.0001	361.88	95.54	3.79	224703_at	DDB1 and CUL4 associated factor 5 (DCAF5), nuclear gene encoding mitochondrial protein, mRNA.	Hs.509780	DCAF5	14q23-q24.1
2875	0.0007579	0.00831	0.0017	166.95	44.02	3.79	235609_at	Transcribed locus	Hs.598759		17
1395	8.08e-05	0.00183	0.0008	153.7	40.65	3.78	209604_s_at	GATA binding protein 3 (GATA3), transcript variant 2, mRNA.	Hs.524134	GATA3	10p15
2088	0.0002741	0.00414	< 1e-07	381.23	100.78	3.78	212994_at	THO complex 2 (THOC2), mRNA.	Hs.149991	THOC2	Xq25-q26.3
2254	0.0003422	0.00478	0.0004	67.94	17.98	3.78	1558750_a_at	Hypothetical protein LOC100288693	Hs.668950	LOC100288693	15q13.2
2635	0.0005711	0.00683	0.0007	506.33	133.81	3.78	210046_s_at	isocitrate dehydrogenase 2 (NADP+), mitochondrial (IDH2), nuclear gene encoding mitochondrial protein, mRNA.	Hs.596461	IDH2	15q26.1
44	< 1e-07	< 1e-07	< 1e-07	48.38	12.83	3.77	222196_at	Hypothetical protein LOC286434	Hs.657302	LOC286434	Xp22.33
195	2e-07	2.8e-05	< 1e-07	794.82	210.61	3.77	201636_at	fragile X mental retardation, autosomal homolog 1 (FXR1), transcript variant 2, mRNA.	Hs.478407	FXR1	3q28
264	4e-07	4.57e-05	< 1e-07	354.12	93.84	3.77	224775_at	IWS1 homolog (S. cerevisiae) (IWS1), mRNA.	Hs.469879	IWS1	2q14.3
1544	0.0001096	0.00224	0.0001	159.62	42.33	3.77	243084_at	Caldesmon 1	Hs.490203	CALD1	7q33
1761	0.0001698	0.00303	0.0002	134.84	35.77	3.77	205063_at	survival of motor neuron protein interacting protein 1 (SIP1), transcript variant gamma, mRNA.	Hs.652307	SIP1	14q13
1902	0.0002129	0.00353	0.0001	4440.4	1176.98	3.77	200967_at	peptidylprolyl isomerase B (cyclophilin B) (PPIB), mRNA.	Hs.434937	PPIB	15q21-q22
2039	0.0002565	0.00396	< 1e-07	992.69	263.06	3.77	224895_at	Yes-associated protein 1, 65kDa (YAP1), transcript variant 2, mRNA.	Hs.503692	YAP1	11q13
2949	0.0008265	0.00883	0.0007	2485.29	658.87	3.77	224637_at	dolichyl-diphosphooligosaccharide--protein glycosyltransferase subunit 4 (LOC100128731), mRNA.	Hs.502948	LOC100128731	2p23.3
666	7.4e-06	0.000348	0.0001	74.76	19.86	3.76	232525_at	CDNA: FLJ21429 fis, clone COL04205	Hs.660285		7
2057	0.0002626	0.00402	0.0003	395.45	105.29	3.76	219228_at	zinc finger protein 331 (ZNF331), transcript variant 2, mRNA.	Hs.185674	ZNF331	19q13.42
619	5.9e-06	0.0003	< 1e-07	244.59	65.15	3.75	236557_at	zinc finger and BTB domain containing 38 (ZBTB38), mRNA.	Hs.723156	ZBTB38	3q23
1508	0.0001029	0.00215	< 1e-07	1397.9	372.63	3.75	224714_at	MKI67 (FHA domain) interacting nucleolar phosphoprotein (MKI67IP), mRNA.	Hs.367842	MKI67IP	2q14.3
2042	0.0002569	0.00396	0.0008	94.88	25.29	3.75	205782_at	fibroblast growth factor 7 (keratinocyte growth factor) (FGF7), mRNA.	Hs.567268	FGF7	15q15-q21.1
2071	0.0002656	0.00404	0.0001	617.78	164.94	3.75	201935_s_at	eukaryotic translation initiation factor 4 gamma, 3 (EIF4G3), mRNA.	Hs.467084	EIF4G3	1p36.12
904	1.85e-05	0.000645	< 1e-07	402.42	107.6	3.74	223101_s_at	actin related protein 2/3 complex, subunit 5-like (ARPC5L), mRNA.	Hs.132499	ARPC5L	9q33.3
1486	9.98e-05	0.00211	< 1e-07	192.08	51.39	3.74	235409_at	MAX gene associated (MGA), transcript variant 2, mRNA.	Hs.187569	MGA	15q14
1548	0.0001104	0.00225	< 1e-07	837.14	223.98	3.74	207266_x_at	RNA binding motif, single stranded interacting protein 1 (RBMS1), transcript variant 3, mRNA.	Hs.470412	RBMS1	2q24.2
2043	0.0002573	0.00397	< 1e-07	713.03	190.58	3.74	218231_at	N-acetylglucosamine kinase (NAGK), mRNA.	Hs.7036	NAGK	2p13.3
3023	0.0008976	0.00936	0.0009	263.63	70.44	3.74	221753_at	slingshot homolog 1 (Drosophila) (SSH1), transcript variant 1, mRNA.	Hs.199763	SSH1	12q24.11
592	5.1e-06	0.000271	0.0001	145.21	38.9	3.73	1557258_a_at	B-cell CLL/lymphoma 10	Hs.193516	BCL10	1p22
985	2.41e-05	0.000771	< 1e-07	121.65	32.66	3.72	1557385_at	family with sequence similarity 161, member A (FAM161A), mRNA.	Hs.440466	FAM161A	2p15
1542	0.0001093	0.00223	0.0001	224.71	60.49	3.72	203358_s_at	enhancer of zeste homolog 2 (Drosophila) (EZH2), transcript variant 2, mRNA.	Hs.444082	EZH2	7q35-q36
2884	0.0007641	0.00835	0.0007	1680.9	452.15	3.72	208761_s_at	SMT3 suppressor of mif two 3 homolog 1 (S. cerevisiae) (SUMO1), transcript variant 3, mRNA.	Hs.81424	SUMO1	2q33
78	< 1e-07	< 1e-07	< 1e-07	92.71	25.01	3.71	240572_s_at	CLR pseudogene (LOC374443), non-coding RNA.		LOC374443	12p13.31
124	< 1e-07	< 1e-07	< 1e-07	457.81	123.31	3.71	219437_s_at	ankyrin repeat domain 11 (ANKRD11), mRNA.	Hs.335003	ANKRD11	16q24.3
410	1.6e-06	0.000122	0.0001	183.36	49.45	3.71	1558143_a_at	BCL2-like 11 (apoptosis facilitator) (BCL2L11), transcript variant 6, mRNA.	Hs.469658	BCL2L11	2q13
434	2e-06	0.000144	< 1e-07	164.83	44.37	3.71	205580_s_at	histamine receptor H1 (HRH1), transcript variant 2, mRNA.	Hs.1570	HRH1	3p25
947	2.19e-05	0.000729	< 1e-07	407.03	109.72	3.71	229666_s_at	cleavage stimulation factor, 3' pre-RNA, subunit 3, 77kDa (CSTF3), transcript variant 3, mRNA.	Hs.44402	CSTF3	11p13
1688	0.0001517	0.00283	0.0001	519.84	140.16	3.71	225262_at	FOS-like antigen 2	Hs.220971	FOSL2	2p23.3
2649	0.0005831	0.00693	0.0002	3222.23	869.65	3.71	224561_s_at	mortality factor 4 like 1 (MORF4L1), transcript variant 1, mRNA.	Hs.374503	MORF4L1	15q24
221	2e-07	2.8e-05	< 1e-07	206.93	55.86	3.7	208947_s_at	UPF1 regulator of nonsense transcripts homolog (yeast) (UPF1), mRNA.	Hs.515266	UPF1	19p13.2-p13.11
277	5e-07	5.36e-05	< 1e-07	83.24	22.47	3.7	219858_s_at	major facilitator superfamily domain containing 6 (MFSD6), mRNA.	Hs.715029	MFSD6	2q32.2
475	2.7e-06	0.000178	< 1e-07	147.29	39.86	3.7	202545_at	protein kinase C, delta (PRKCD), transcript variant 2, mRNA.	Hs.155342	PRKCD	3p21.31
499	3.1e-06	0.000195	< 1e-07	275.8	74.53	3.7	202574_s_at	casein kinase 1, gamma 2 (CSNK1G2), mRNA.	Hs.651905	CSNK1G2	19p13.3
1564	0.0001142	0.0023	0.0001	279.39	75.45	3.7	211115_x_at	survival of motor neuron protein interacting protein 1 (SIP1), transcript variant alpha, mRNA.	Hs.652307	SIP1	14q13
1654	0.0001405	0.00268	0.0001	380.08	102.82	3.7	214104_at	G protein-coupled receptor 161 (GPR161), transcript variant 2, mRNA.	Hs.632453	GPR161	1q24.2
3059	0.000936	0.00964	0.0004	968.06	261.66	3.7	1554089_s_at	Shwachman-Bodian-Diamond syndrome pseudogene (SBDSP), transcript variant 4, non-coding RNA.		SBDSP	7q11.23
813	1.37e-05	0.000531	< 1e-07	389.31	105.44	3.69	204479_at	osteoclast stimulating factor 1 (OSTF1), mRNA.	Hs.494192	OSTF1	9q13-q21.2
1099	3.62e-05	0.00104	< 1e-07	513.97	139.17	3.69	203744_at	high-mobility group box 3 (HMGB3), mRNA.	Hs.19114	HMGB3	Xq28
1164	4.55e-05	0.00123	< 1e-07	364.16	98.69	3.69	201927_s_at	plakophilin 4 (PKP4), transcript variant 1, mRNA.	Hs.407580	PKP4	2q23-q31
1617	0.0001288	0.00251	0.0007	204.05	55.36	3.69	1554980_a_at	activating transcription factor 3 (ATF3), transcript variant 3, mRNA.	Hs.460	ATF3	1q32.3
1864	0.0002026	0.00342	0.0003	337.94	91.53	3.69	203311_s_at	ADP-ribosylation factor 6 (ARF6), mRNA.	Hs.525330	ARF6	14q21.3
2069	0.0002651	0.00404	0.0002	647.9	175.49	3.69	215416_s_at	stomatin (EPB72)-like 2 (STOML2), mRNA.	Hs.3439	STOML2	9p13.1
2193	0.0003165	0.00454	0.0017	121.41	32.95	3.69	220085_at	Helicase, lymphoid-specific	Hs.655830	HELLS	10q24.2
3056	0.0009326	0.00962	0.0007	314.71	85.2	3.69	223309_x_at	patatin-like phospholipase domain containing 8 (PNPLA8), mRNA.	Hs.617340	PNPLA8	7q31
1663	0.0001438	0.00272	0.0002	385.4	104.81	3.68	212162_at	kinase D-interacting substrate, 220kDa (KIDINS220), mRNA.	Hs.9873	KIDINS220	2p24
1893	0.0002106	0.0035	0.0001	222.68	60.58	3.68	213324_at	v-src sarcoma (Schmidt-Ruppin A-2) viral oncogene homolog (avian) (SRC), transcript variant 2, mRNA.	Hs.195659	SRC	20q12-q13
2232	0.000332	0.00469	0.0003	320.88	87.13	3.68	221311_x_at	LYR motif containing 2 (LYRM2), transcript variant 1, mRNA.	Hs.177275	LYRM2	6q14.2-q16.1
2760	0.0006573	0.0075	0.0004	838.68	227.63	3.68	217763_s_at	RAB31, member RAS oncogene family (RAB31), mRNA.	Hs.99528	RAB31	18p11.3
2948	0.0008262	0.00883	0.0003	381.19	103.53	3.68	204493_at	BH3 interacting domain death agonist (BID), transcript variant 3, mRNA.	Hs.591054	BID	22q11.1
508	3.2e-06	0.000197	0.0001	73.35	20.01	3.67	232055_at	Sideroflexin 1	Hs.369440	SFXN1	5
629	6.2e-06	0.000308	< 1e-07	317.47	86.39	3.67	209744_x_at	itchy E3 ubiquitin protein ligase homolog (mouse) (ITCH), mRNA.	Hs.632272	ITCH	20q11.22-q11.23
1387	7.86e-05	0.00179	0.0001	671.42	183.06	3.67	200892_s_at	transformer 2 beta homolog (Drosophila) (TRA2B), mRNA.	Hs.533122	TRA2B	3q26.2-q27
2439	0.0004489	0.0058	0.0004	137.98	37.59	3.67	203422_at	polymerase (DNA directed), delta 1, catalytic subunit 125kDa (POLD1), mRNA.	Hs.279413	POLD1	19q13.3
2448	0.0004532	0.00583	0.0006	226.49	61.67	3.67	225203_at	protein phosphatase 1, regulatory (inhibitor) subunit 16A (PPP1R16A), mRNA.	Hs.521937	PPP1R16A	8q24.3
1009	2.66e-05	0.000831	< 1e-07	3457.05	945.12	3.66	200750_s_at	RAN, member RAS oncogene family (RAN), mRNA.	Hs.10842	RAN	12q24.3
1414	8.45e-05	0.00188	0.0001	998.01	272.72	3.66	214911_s_at	Bromodomain containing 2	Hs.75243	BRD2	6p21.3
2199	0.000318	0.00456	< 1e-07	1208.91	330.75	3.66	202397_at	nuclear transport factor 2 (NUTF2), mRNA.	Hs.356630	NUTF2	16q22.1
61	< 1e-07	< 1e-07	< 1e-07	386.37	105.97	3.65	225601_at	high-mobility group box 3 (HMGB3), mRNA.	Hs.19114	HMGB3	Xq28
1045	3e-05	0.000904	0.0002	205.37	56.21	3.65	204817_at	extra spindle pole bodies homolog 1 (S. cerevisiae) (ESPL1), mRNA.	Hs.153479	ESPL1	12q
1306	6.44e-05	0.00155	< 1e-07	129.26	35.39	3.65	1560659_at	Protein immuno-reactive with anti-PTH polyclonal antibodies	Hs.646318	LOC400986	2q11.1
1519	0.0001045	0.00217	0.0001	1786.99	489.96	3.65	222411_s_at	signal sequence receptor, gamma (translocon-associated protein gamma) (SSR3), mRNA.	Hs.518346	SSR3	3q25.31
2748	0.0006532	0.00748	0.0004	1148.71	315.07	3.65	210460_s_at	proteasome (prosome, macropain) 26S subunit, non-ATPase, 4 (PSMD4), mRNA.	Hs.505059	PSMD4	1q21.3
147	1e-07	1.66e-05	< 1e-07	1006.03	276.12	3.64	208710_s_at	adaptor-related protein complex 3, delta 1 subunit (AP3D1), transcript variant 1, mRNA.	Hs.512815	AP3D1	19p13.3
157	1e-07	1.66e-05	< 1e-07	230.67	63.31	3.64	227891_s_at	Transcribed locus	Hs.658284		17
234	3e-07	3.74e-05	< 1e-07	293.77	80.79	3.64	205199_at	carbonic anhydrase IX (CA9), mRNA.	Hs.63287	CA9	9p13-p12
288	5e-07	5.36e-05	< 1e-07	1751.57	481.02	3.64	210554_s_at	C-terminal binding protein 2 (CTBP2), transcript variant 1, mRNA.	Hs.501345	CTBP2	10q26.13
1058	3.14e-05	0.000935	0.0004	433.91	119.14	3.64	208190_s_at	lipolysis stimulated lipoprotein receptor (LSR), transcript variant 3, mRNA.	Hs.466507	LSR	19q13.12
1593	0.0001211	0.0024	0.0001	1187.07	325.69	3.64	222633_at	transducin (beta)-like 1 X-linked receptor 1 (TBL1XR1), mRNA.	Hs.581171	TBL1XR1	3q26.32
2335	0.0003924	0.00529	0.0008	161.86	44.45	3.64	238536_at	Hypothetical protein LOC286272	Hs.657301	LOC286272	9q12
120	< 1e-07	< 1e-07	< 1e-07	1010.69	278.37	3.63	216380_x_at
586	4.9e-06	0.000263	< 1e-07	347.34	95.73	3.63	205787_x_at	zinc finger CCCH-type containing 11A (ZC3H11A), mRNA.	Hs.532399	ZC3H11A	1q32.1
2554	0.0005152	0.00636	0.0003	816.08	225.11	3.63	222544_s_at	Wolf-Hirschhorn syndrome candidate 1-like 1 (WHSC1L1), transcript variant short, mRNA.	Hs.608111	WHSC1L1	8p11.2
2741	0.0006485	0.00746	0.0007	233.7	64.43	3.63	212201_at	ankyrin repeat and LEM domain containing 2 (ANKLE2), mRNA.	Hs.654628	ANKLE2	12q24.33
2780	0.0006688	0.00758	0.0009	610.36	168.33	3.63	201830_s_at	neuroepithelial cell transforming 1 (NET1), transcript variant 2, mRNA.	Hs.25155	NET1	10p15
86	< 1e-07	< 1e-07	< 1e-07	101.56	28.08	3.62	1552507_at	potassium voltage-gated channel, Isk-related family, member 4 (KCNE4), mRNA.	Hs.348522	KCNE4	2q36.3
379	1.2e-06	9.82e-05	< 1e-07	985.34	272.14	3.62	216565_x_at
587	4.9e-06	0.000263	0.0001	81.4	22.47	3.62	235575_at	Transcribed locus, moderately similar to XP_001175065.1 PREDICTED: hypothetical protein [Pan troglodytes]	Hs.715879		3
589	5e-06	0.000267	< 1e-07	904.48	249.68	3.62	212104_s_at	RNA binding motif protein 9 (RBM9), transcript variant 2, mRNA.	Hs.282998	RBM9	22q13.1
614	5.8e-06	0.000297	< 1e-07	44.01	12.17	3.62	242592_at	G protein-coupled receptor 137C (GPR137C), mRNA.	Hs.416214	GPR137C	14q22.1
640	6.5e-06	0.000319	< 1e-07	121.95	33.71	3.62	211352_s_at	nuclear receptor coactivator 3 (NCOA3), transcript variant 2, mRNA.	Hs.592142	NCOA3	20q12
733	1.02e-05	0.000438	< 1e-07	704.35	194.72	3.62	202844_s_at	ralA binding protein 1 (RALBP1), mRNA.	Hs.528993	RALBP1	18p11.3
2348	0.0004003	0.00537	0.0006	262.12	72.5	3.62	225903_at	phosphatidylinositol glycan anchor biosynthesis, class U (PIGU), mRNA.	Hs.253319	PIGU	20q11.22
2861	0.0007367	0.00811	0.0007	377.35	104.28	3.62	201639_s_at	cleavage and polyadenylation specific factor 1, 160kDa (CPSF1), mRNA.	Hs.493202	CPSF1	8q24.23
1386	7.84e-05	0.00178	< 1e-07	1102.17	305.04	3.61	244741_s_at	Hypothetical protein LOC100288114	Hs.23133	LOC100288114	19q13.43
368	1.1e-06	9.19e-05	< 1e-07	843.78	234.58	3.6	225857_s_at	hypothetical LOC388796 (LOC388796), transcript variant 2, non-coding RNA.		LOC388796	20q11.23
620	5.9e-06	0.0003	< 1e-07	131.73	36.58	3.6	206316_s_at	kinetochore associated 1 (KNTC1), mRNA.	Hs.300559	KNTC1	12q24.31
735	1.03e-05	0.000439	< 1e-07	263.96	73.31	3.6	216941_s_at	TATA box binding protein (TBP)-associated factor, RNA polymerase I, B, 63kDa (TAF1B), mRNA.	Hs.584833	TAF1B	2p25
1169	4.64e-05	0.00125	< 1e-07	396.18	109.99	3.6	202261_at	vacuolar protein sorting 72 homolog (S. cerevisiae) (VPS72), mRNA.	Hs.2430	VPS72	1q21
1646	0.0001391	0.00266	0.0001	358.78	99.56	3.6	221427_s_at	cyclin L2 (CCNL2), transcript variant 1, mRNA.	Hs.515704	CCNL2	1p36.33
2464	0.0004601	0.00588	0.0006	84.23	23.38	3.6	213109_at	TRAF2 and NCK interacting kinase (TNIK), transcript variant 8, mRNA.	Hs.34024	TNIK	3q26.2-q26.31
2607	0.0005491	0.00663	0.0032	98.2	27.3	3.6	203849_s_at	kinesin family member 1A (KIF1A), mRNA.	Hs.516802	KIF1A	2q37.3
3060	0.0009368	0.00965	0.0008	214.91	59.77	3.6	210754_s_at	v-yes-1 Yamaguchi sarcoma viral related oncogene homolog (LYN), transcript variant 2, mRNA.	Hs.699154	LYN	8q13
3103	0.0009837	0.00999	0.0004	180.1	49.96	3.6	223283_s_at	teashirt zinc finger homeobox 1 (TSHZ1), mRNA.	Hs.723232	TSHZ1	18q22.3
107	< 1e-07	< 1e-07	< 1e-07	240.05	66.95	3.59	1552621_at	Polymerase (RNA) II (DNA directed) polypeptide J2	Hs.656696	POLR2J2	7q22.1
188	1e-07	1.66e-05	< 1e-07	160.42	44.64	3.59	216685_s_at	methylthioadenosine phosphorylase (MTAP), mRNA.	Hs.193268	MTAP	9p21
225	2e-07	2.8e-05	< 1e-07	882.46	245.61	3.59	218094_s_at	dysbindin (dystrobrevin binding protein 1) domain containing 2 (DBNDD2), transcript variant 3, mRNA.	Hs.655055	DBNDD2	20q13.12
799	1.33e-05	0.000523	< 1e-07	862.75	240.21	3.59	212030_at	RNA binding motif protein 25 (RBM25), mRNA.	Hs.531106	RBM25	14q24.3
863	1.62e-05	0.000591	0.0002	155.76	43.4	3.59	202601_s_at	HIV-1 Tat specific factor 1 (HTATSF1), transcript variant 2, mRNA.	Hs.204475	HTATSF1	Xq26.1-q27.2
1607	0.0001254	0.00246	0.0001	178.72	49.77	3.59	235729_at	zinc finger protein 514 (ZNF514), mRNA.	Hs.655109	ZNF514	2q11.1
2239	0.000335	0.00471	0.0004	1304.85	362.97	3.59	208661_s_at	tetratricopeptide repeat domain 3 (TTC3), transcript variant 2, mRNA.	Hs.368214	TTC3	21q22.2
2515	0.0004929	0.00618	0.001	304.98	84.96	3.59	213007_at	Fanconi anemia, complementation group I (FANCI), transcript variant 2, mRNA.	Hs.513126	FANCI	15q26.1
2540	0.0005094	0.00632	0.0006	272.6	75.84	3.59	227501_at	Transcribed locus	Hs.657637		17
140	1e-07	1.66e-05	< 1e-07	378.92	105.84	3.58	214869_x_at	GTPase activating protein and VPS9 domains 1 (GAPVD1), mRNA.	Hs.495134	GAPVD1	9q33.3
381	1.2e-06	9.82e-05	< 1e-07	40.88	11.41	3.58	1557167_at	HLA complex group 11 (HCG11), non-coding RNA.		HCG11	6p21
706	9.2e-06	0.000411	< 1e-07	81.54	22.8	3.58	219990_at	E2F transcription factor 8 (E2F8), mRNA.	Hs.523526	E2F8	11p15.1
2143	0.0002967	0.00436	0.0001	1630.43	455.02	3.58	1598_g_at	growth arrest-specific 6 (GAS6), transcript variant 2, mRNA.	Hs.646346	GAS6	13q34
2967	0.0008414	0.00894	0.001	269.61	75.33	3.58	1555278_a_at	cytoskeleton associated protein 5 (CKAP5), transcript variant 2, mRNA.	Hs.201253	CKAP5	11p11.2
472	2.6e-06	0.000173	< 1e-07	168.82	47.26	3.57	228998_at	trinucleotide repeat containing 6B (TNRC6B), transcript variant 3, mRNA.	Hs.372082	TNRC6B	22q13.1
885	1.74e-05	0.00062	0.0001	244.31	68.35	3.57	213008_at	Fanconi anemia, complementation group I (FANCI), transcript variant 2, mRNA.	Hs.513126	FANCI	15q26.1
920	1.97e-05	0.000674	0.0002	63.35	17.72	3.57	214071_at	guanine nucleotide binding protein (G protein), alpha activating activity polypeptide, olfactory type (GNAL), transcript variant 3, mRNA.	Hs.136295	GNAL	18p11.22-p11.21
1586	0.0001191	0.00237	0.0001	379.29	106.1	3.57	225461_at	euchromatic histone-lysine N-methyltransferase 1 (EHMT1), transcript variant 1, mRNA.	Hs.495511	EHMT1	9q34.3
2714	0.0006305	0.00732	0.0003	3315.43	927.45	3.57	218226_s_at	NADH dehydrogenase (ubiquinone) 1 beta subcomplex, 4, 15kDa (NDUFB4), nuclear gene encoding mitochondrial protein, transcript variant 1, mRNA.	Hs.304613	NDUFB4	3q13.33
87	< 1e-07	< 1e-07	< 1e-07	67.72	19.03	3.56	241816_at	Chromosome 14 open reading frame 106	Hs.437941	C14orf106	14q21.2
404	1.5e-06	0.000116	< 1e-07	390.44	109.71	3.56	41660_at	cadherin, EGF LAG seven-pass G-type receptor 1 (flamingo homolog, Drosophila) (CELSR1), mRNA.	Hs.252387	CELSR1	22q13.3
949	2.21e-05	0.000733	< 1e-07	130.9	36.78	3.56	226764_at	zinc finger protein 827 (ZNF827), mRNA.	Hs.133916	ZNF827	4q31.21-q31.22
1649	0.0001394	0.00266	0.0001	311.09	87.3	3.56	226568_at	family with sequence similarity 102, member B (FAM102B), mRNA.	Hs.200230	FAM102B	1p13.3
2140	0.0002951	0.00435	0.0001	1022.13	286.73	3.56	203748_x_at	RNA binding motif, single stranded interacting protein 1 (RBMS1), transcript variant 3, mRNA.	Hs.470412	RBMS1	2q24.2
2218	0.0003247	0.00461	0.0004	603.43	169.4	3.56	204905_s_at	eukaryotic translation elongation factor 1 epsilon 1 (EEF1E1), transcript variant 1, mRNA.	Hs.723203	EEF1E1	6p24.3-p25.1
2220	0.0003252	0.00462	0.0005	5653.97	1588.36	3.56	201162_at	insulin-like growth factor binding protein 7 (IGFBP7), mRNA.	Hs.479808	IGFBP7	4q12
42	< 1e-07	< 1e-07	< 1e-07	76.57	21.54	3.55	239798_at	Transcribed locus	Hs.660359		2
672	7.5e-06	0.000351	< 1e-07	100.25	28.23	3.55	1569472_s_at	Tetratricopeptide repeat domain 3	Hs.368214	TTC3	21q22.2
1319	6.62e-05	0.00158	0.0002	134.89	37.99	3.55	230023_at	NOP2/Sun domain family, member 4 (NSUN4), mRNA.	Hs.163424	NSUN4	1p34
154	1e-07	1.66e-05	< 1e-07	164.27	46.46	3.54	1552622_s_at	Polymerase (RNA) II (DNA directed) polypeptide J2	Hs.656696	POLR2J2	7q22.1
850	1.58e-05	0.000586	0.0002	63.58	17.96	3.54	232453_at	Clone IMAGE:297403, mRNA sequence	Hs.656512		13
856	1.6e-05	0.000588	0.0003	79.37	22.41	3.54	1555882_at	Spindlin family, member 3	Hs.522672	SPIN3	Xp11.21
991	2.49e-05	0.000792	< 1e-07	3309.56	936.07	3.54	226835_s_at	chromosome 20 open reading frame 199 (C20orf199), transcript variant 1, non-coding RNA.		C20orf199	20q13.13
1797	0.0001802	0.00316	0.0002	4764.78	1344.55	3.54	213399_x_at	ribophorin II (RPN2), transcript variant 1, mRNA.	Hs.370895	RPN2	20q12-q13.1
1994	0.0002404	0.0038	0.0004	1752.68	495.01	3.54	224568_x_at	metastasis associated lung adenocarcinoma transcript 1 (non-protein coding) (MALAT1), non-coding RNA.		MALAT1	11q13.1
407	1.5e-06	0.000116	< 1e-07	144.51	40.95	3.53	205552_s_at	2',5'-oligoadenylate synthetase 1, 40/46kDa (OAS1), transcript variant 2, mRNA.	Hs.524760	OAS1	12q24.1
1541	0.0001089	0.00223	0.0001	2559.29	724.43	3.53	213047_x_at	MRNA from HIV associated non-Hodgkin's lymphoma (clone hl1-98)	Hs.596814		9
1816	0.0001855	0.00322	0.0015	109.29	30.96	3.53	239228_at	Transcribed locus	Hs.663391		20
1870	0.0002046	0.00345	0.0001	1520.2	431.2	3.53	213134_x_at	BTG family, member 3 (BTG3), transcript variant 2, mRNA.	Hs.473420	BTG3	21q21.1-q21.2
2817	0.0007022	0.00785	0.0008	483.66	137.01	3.53	223989_s_at	REX2, RNA exonuclease 2 homolog (S. cerevisiae) (REXO2), mRNA.	Hs.714231	REXO2	11q23.1-q23.2
268	4e-07	4.57e-05	< 1e-07	850.54	241.62	3.52	204023_at	replication factor C (activator 1) 4, 37kDa (RFC4), transcript variant 1, mRNA.	Hs.714318	RFC4	3q27
1351	7.29e-05	0.0017	0.0001	552.45	156.85	3.52	214004_s_at	vestigial like 4 (Drosophila) (VGLL4), transcript variant 3, mRNA.	Hs.715860	VGLL4	3p25.3
1363	7.5e-05	0.00173	< 1e-07	3968.53	1127.01	3.52	201315_x_at	interferon induced transmembrane protein 2 (1-8D) (IFITM2), mRNA.	Hs.709321	IFITM2	11p15.5
1839	0.0001936	0.00332	< 1e-07	225.52	64.05	3.52	212095_s_at	microtubule associated tumor suppressor 1 (MTUS1), transcript variant 6, mRNA.	Hs.7946	MTUS1	8p22
1862	0.0002019	0.00342	0.0001	605.31	172.4	3.51	213594_x_at	splicing factor, arginine/serine-rich 13A (SFRS13A), transcript variant 2, mRNA.	Hs.3530	SFRS13A	1p36.11
2520	0.0004958	0.0062	0.0003	718.33	204.47	3.51	219030_at	TP53RK binding protein (TPRKB), mRNA.	Hs.157401	TPRKB	2p24.3-p24.1
2571	0.0005238	0.00642	0.0051	38.74	11.03	3.51	233127_at	CDNA FLJ12412 fis, clone MAMMA1003004	Hs.661928		19
3054	0.0009271	0.00957	0.0003	2872.44	817.56	3.51	200653_s_at	calmodulin 1 (phosphorylase kinase, delta) (CALM1), transcript variant 2, mRNA.	Hs.282410	CALM1	14q24-q31
114	< 1e-07	< 1e-07	< 1e-07	59.42	16.99	3.5	215750_at	KIAA1659 protein	Hs.675271	KIAA1659	22
893	1.79e-05	0.000632	< 1e-07	778.89	222.62	3.5	206918_s_at	copine I (CPNE1), transcript variant 2, mRNA.	Hs.246413	CPNE1	20q11.22
906	1.86e-05	0.000647	< 1e-07	96.42	27.56	3.5	211363_s_at	methylthioadenosine phosphorylase (MTAP), mRNA.	Hs.193268	MTAP	9p21
1936	0.000224	0.00365	0.0021	75.32	21.52	3.5	238956_at	Transcribed locus	Hs.597351		19
2207	0.0003206	0.00458	0.0001	157.85	45.15	3.5	221496_s_at	transducer of ERBB2, 2 (TOB2), mRNA.	Hs.474978	TOB2	22q13.2-q13.31
2568	0.0005234	0.00642	0.0007	3090.26	882.86	3.5	203113_s_at	eukaryotic translation elongation factor 1 delta (guanine nucleotide exchange protein) (EEF1D), transcript variant 7, mRNA.	Hs.333388	EEF1D	8q24.3
2742	0.0006496	0.00746	0.0004	286.49	81.83	3.5	228483_s_at	TAF9B RNA polymerase II, TATA box binding protein (TBP)-associated factor, 31kDa	Hs.592248	TAF9B	Xq13.1-q21.1
2920	0.0007993	0.00862	0.0007	458.16	130.94	3.5	219061_s_at	L antigen family, member 3 (LAGE3), mRNA.	Hs.444619	LAGE3	Xq28
257	4e-07	4.57e-05	< 1e-07	308.84	88.57	3.49	221900_at	collagen, type VIII, alpha 2 (COL8A2), mRNA.	Hs.353001	COL8A2	1p34.2
1072	3.35e-05	0.000985	< 1e-07	59.17	16.96	3.49	1565951_s_at	choroideremia-like (Rab escort protein 2) (CHML), mRNA.	Hs.654545	CHML	1q42-qter
1483	9.92e-05	0.00211	0.0002	116.8	33.51	3.49	243367_at	Transcribed locus	Hs.721153		2
1590	0.0001203	0.00238	0.0002	6689.36	1914.73	3.49	200010_at	Ribosomal protein L11	Hs.719951	RPL11	1p36.1-p35
1963	0.0002301	0.00369	0.0001	790.16	226.18	3.49	222540_s_at	remodeling and spacing factor 1 (RSF1), mRNA.	Hs.420229	RSF1	11q14.1
2298	0.0003624	0.00497	0.0006	274.97	78.73	3.49	228191_at	CDNA FLJ33420 fis, clone BRACE2020028	Hs.592816		1
2417	0.000436	0.00568	0.0001	273.65	78.31	3.49	223199_at	MAP kinase interacting serine/threonine kinase 2 (MKNK2), transcript variant 2, mRNA.	Hs.515032	MKNK2	19p13.3
3096	0.000974	0.00991	0.001	215.35	61.66	3.49	219219_at	transmembrane protein 160 (TMEM160), mRNA.	Hs.105606	TMEM160	19q13.32
141	1e-07	1.66e-05	0.0001	46.23	13.3	3.48	239830_at	Electron-transfer-flavoprotein, alpha polypeptide	Hs.39925	ETFA	15q23-q25
168	1e-07	1.66e-05	< 1e-07	74.66	21.44	3.48	226612_at	ubiquitin-conjugating enzyme E2Q family-like 1 (UBE2QL1), mRNA.	Hs.126856	UBE2QL1	5p15.31
445	2.1e-06	0.000149	< 1e-07	333.8	95.85	3.48	228556_at	YTH domain containing 1 (YTHDC1), transcript variant 2, mRNA.	Hs.175955	YTHDC1	4q13.2
549	4e-06	0.00023	< 1e-07	530.17	152.33	3.48	215084_s_at	leucine rich repeat containing 42 (LRRC42), mRNA.	Hs.40094	LRRC42	1p33-p32.1
1103	3.71e-05	0.00106	0.0001	251.56	72.29	3.48	207630_s_at	cAMP responsive element modulator (CREM), transcript variant 7, mRNA.	Hs.200250	CREM	10p11.21
1655	0.0001408	0.00268	< 1e-07	477.16	137.12	3.48	203833_s_at	trans-golgi network protein 2 (TGOLN2), mRNA.	Hs.593382	TGOLN2	2p11.2
579	4.7e-06	0.000255	0.0002	186.4	53.79	3.47	232141_at	U2 small nuclear RNA auxiliary factor 1	Hs.365116	U2AF1	21q22.3
2136	0.0002945	0.00434	< 1e-07	2399.55	692.22	3.47	218101_s_at	NADH dehydrogenase (ubiquinone) 1, subcomplex unknown, 2, 14.5kDa (NDUFC2), mRNA.	Hs.407860	NDUFC2	11q14.1
341	9e-07	8.13e-05	< 1e-07	258.36	74.7	3.46	235244_at	coiled-coil domain containing 58 (CCDC58), mRNA.	Hs.220594	CCDC58	3q21.1
343	9e-07	8.13e-05	< 1e-07	162.02	46.88	3.46	203836_s_at	mitogen-activated protein kinase kinase kinase 5 (MAP3K5), mRNA.	Hs.186486	MAP3K5	6q22.33
928	2.02e-05	0.000685	< 1e-07	1103.67	319.06	3.46	201165_s_at	pumilio homolog 1 (Drosophila) (PUM1), transcript variant 2, mRNA.	Hs.281707	PUM1	1p35.2
1057	3.13e-05	0.000933	0.0001	192.11	55.5	3.46	206652_at	zinc finger, MYM-type 5 (ZMYM5), transcript variant 3, mRNA.	Hs.530988	ZMYM5	13q12
1354	7.34e-05	0.00171	< 1e-07	1340.53	387.33	3.46	222792_s_at	coiled-coil domain containing 59 (CCDC59), transcript variant 1, mRNA.	Hs.582627	CCDC59	12q21.31
2538	0.000509	0.00632	0.0003	901.4	260.19	3.46	206052_s_at	stem-loop binding protein (SLBP), mRNA.	Hs.298345	SLBP	4p16.3
280	5e-07	5.36e-05	< 1e-07	71.77	20.83	3.45	214048_at	Methyl-CpG binding domain protein 4	Hs.35947	MBD4	3q21-q22
957	2.26e-05	0.000744	0.0003	90.76	26.32	3.45	220459_at	MCM3AP antisense RNA (non-protein coding) (MCM3APAS), antisense RNA.		MCM3APAS	21q22.3
1018	2.71e-05	0.000838	< 1e-07	1280.82	371.02	3.45	201152_s_at	muscleblind-like (Drosophila) (MBNL1), transcript variant 4, mRNA.	Hs.478000	MBNL1	3q25
2341	0.0003962	0.00533	0.0004	106.52	30.85	3.45	1552627_a_at	Rho GTPase activating protein 5 (ARHGAP5), transcript variant 2, mRNA.	Hs.592313	ARHGAP5	14q12
473	2.6e-06	0.000173	< 1e-07	671.82	195.55	3.44	200956_s_at	structure specific recognition protein 1 (SSRP1), mRNA.	Hs.523680	SSRP1	11q12
785	1.26e-05	0.000505	< 1e-07	254.1	73.87	3.44	203337_x_at	integrin beta 1 binding protein 1 (ITGB1BP1), transcript variant 2, mRNA.	Hs.467662	ITGB1BP1	2p25.2
1133	4.12e-05	0.00115	< 1e-07	103.64	30.14	3.44	1557100_s_at	HECT domain containing 1 (HECTD1), mRNA.	Hs.708017	HECTD1	14q12
1523	0.0001058	0.00219	0.0003	537.84	156.36	3.44	211944_at	HLA-B associated transcript 2-like 2 (BAT2L2), mRNA.	Hs.494614	BAT2L2	1q23.3
2376	0.0004153	0.00551	0.0003	325.58	94.73	3.44	218020_s_at	zinc finger, AN1-type domain 3 (ZFAND3), mRNA.	Hs.36959	ZFAND3	6pter-p22.3
2698	0.0006152	0.00719	0.0003	723.19	210.22	3.44	223276_at	chromosome 5 open reading frame 62 (C5orf62), mRNA.	Hs.29444	C5orf62	5q33.1
2911	0.0007884	0.00853	0.0005	70.87	20.57	3.44	1563321_s_at	myeloid/lymphoid or mixed-lineage leukemia (trithorax homolog, Drosophila); translocated to, 10 (MLLT10), transcript variant 2, mRNA.	Hs.30385	MLLT10	10p12
26	< 1e-07	< 1e-07	< 1e-07	484.2	141.2	3.43	243295_at	RNA binding motif protein 27 (RBM27), mRNA.	Hs.61441	RBM27	5q32
224	2e-07	2.8e-05	< 1e-07	120.55	35.12	3.43	238449_at	Transcribed locus	Hs.633840		16
273	4e-07	4.57e-05	< 1e-07	947.27	276.27	3.43	227517_s_at	Growth arrest-specific 5 (non-protein coding)	Hs.531856	GAS5	1q25.1
524	3.4e-06	0.000204	< 1e-07	342.62	99.88	3.43	212106_at	Fas associated factor family member 2 (FAF2), mRNA.	Hs.484242	FAF2	5q35.2
2139	0.0002951	0.00435	0.0005	261.29	76.1	3.43	219090_at	solute carrier family 24 (sodium/potassium/calcium exchanger), member 3 (SLC24A3), mRNA.	Hs.654790	SLC24A3	20p13
2433	0.0004442	0.00575	0.0003	880.59	256.85	3.43	221711_s_at	chromosome 19 open reading frame 62 (C19orf62), transcript variant 2, mRNA.	Hs.190722	C19orf62	19p13.11
2811	0.0006956	0.0078	0.0003	595.39	173.34	3.43	225012_at	high density lipoprotein binding protein (HDLBP), transcript variant 2, mRNA.	Hs.471851	HDLBP	2q37.3
2883	0.000763	0.00834	0.0005	368.87	107.41	3.43	212674_s_at	DEAH (Asp-Glu-Ala-His) box polypeptide 30 (DHX30), transcript variant 1, mRNA.	Hs.517948	DHX30	3p21.31
571	4.5e-06	0.000248	< 1e-07	388.01	113.48	3.42	204021_s_at	purine-rich element binding protein A (PURA), mRNA.	Hs.443121	PURA	5q31
1249	5.58e-05	0.00141	0.0001	91.43	26.72	3.42	1560017_at	transmembrane and tetratricopeptide repeat containing 3 (TMTC3), mRNA.	Hs.331268	TMTC3	12q21.32
1647	0.0001391	0.00266	0.0003	107.79	31.5	3.42	210942_s_at	ST3 beta-galactoside alpha-2,3-sialyltransferase 6 (ST3GAL6), mRNA.	Hs.148716	ST3GAL6	3q12.1
2427	0.0004419	0.00574	0.0002	1018.7	298.13	3.42	200072_s_at	heterogeneous nuclear ribonucleoprotein M (HNRNPM), transcript variant 2, mRNA.	Hs.465808	HNRNPM	19p13.3-p13.2
425	1.8e-06	0.000133	< 1e-07	1483.15	434.44	3.41	225693_s_at	Calmodulin binding transcription activator 1	Hs.397705	CAMTA1	1p36.31-p36.23
684	8.1e-06	0.000372	< 1e-07	775.67	227.22	3.41	208682_s_at	melanoma antigen family D, 2 (MAGED2), transcript variant 2, mRNA.	Hs.522665	MAGED2	Xp11.2
1267	5.82e-05	0.00145	< 1e-07	180.4	52.85	3.41	204778_x_at	homeobox B7 (HOXB7), mRNA.	Hs.436181	HOXB7	17q21.3
1690	0.0001523	0.00284	< 1e-07	136.5	40.08	3.41	204163_at	elastin microfibril interfacer 1 (EMILIN1), mRNA.	Hs.63348	EMILIN1	2p23.3-p23.2
2642	0.0005783	0.0069	0.0003	398.84	117.03	3.41	220099_s_at	LUC7-like 2 (S. cerevisiae) (LUC7L2), mRNA.	Hs.370475	LUC7L2	7q34
275	4e-07	4.57e-05	< 1e-07	141.51	41.63	3.4	1565651_at	ADP-ribosylation factor 1	Hs.286221	ARF1	1q42
635	6.2e-06	0.000308	0.0002	649.81	191.31	3.4	224825_at	deoxynucleotidyltransferase, terminal, interacting protein 1 (DNTTIP1), mRNA.	Hs.472852	DNTTIP1	20q13.12
821	1.42e-05	0.000545	0.0001	92.29	27.14	3.4	236613_at	RNA binding motif protein 25	Hs.531106	RBM25	14q24.3
1114	3.85e-05	0.00109	< 1e-07	669.52	196.64	3.4	220094_s_at	coiled-coil domain containing 90A (CCDC90A), mRNA.	Hs.214043	CCDC90A	6p24.3-p23
1188	4.96e-05	0.00132	< 1e-07	145.25	42.75	3.4	236574_at	Hypothetical protein LOC284373	Hs.188680	LOC284373	19q13.41
1555	0.0001121	0.00227	0.0001	301.85	88.89	3.4	225355_at	neuralized homolog 1B (Drosophila) (NEURL1B), mRNA.	Hs.91521	NEURL1B	5q35.1
1561	0.0001138	0.0023	0.0001	623.23	183.51	3.4	214011_s_at	NOP16 nucleolar protein homolog (yeast) (NOP16), mRNA.	Hs.696283	NOP16	5q35.2
1961	0.0002299	0.00369	0.0003	393.35	115.69	3.4	201629_s_at	acid phosphatase 1, soluble (ACP1), transcript variant 3, mRNA.	Hs.558296	ACP1	2p25
1781	0.0001764	0.00312	< 1e-07	133.54	39.41	3.39	1560661_x_at	Protein immuno-reactive with anti-PTH polyclonal antibodies	Hs.646318	LOC400986	2q11.1
2208	0.0003209	0.00458	0.0004	571.99	168.66	3.39	224956_at	nuclear fragile X mental retardation protein interacting protein 2 (NUFIP2), mRNA.	Hs.462598	NUFIP2	17q11.2
2224	0.0003267	0.00463	0.0004	125.21	36.91	3.39	215177_s_at	Integrin, alpha 6	Hs.133397	ITGA6	2q31.1
2851	0.0007295	0.00806	0.0025	277.85	81.88	3.39	203954_x_at	claudin 3 (CLDN3), mRNA.	Hs.647023	CLDN3	7q11.23
3100	0.0009798	0.00996	0.0011	406.37	119.79	3.39	219269_at	homeobox containing 1 (HMBOX1), transcript variant 2, mRNA.	Hs.591836	HMBOX1	8p21.1
427	1.8e-06	0.000133	< 1e-07	43.31	12.8	3.38	1558922_at	Full length insert cDNA clone YF43G08	Hs.656628		2
1260	5.74e-05	0.00144	0.0006	199.51	59.01	3.38	203975_s_at	chromatin assembly factor 1, subunit A (p150) (CHAF1A), mRNA.	Hs.79018	CHAF1A	19p13.3
1357	7.37e-05	0.00171	< 1e-07	212.2	62.81	3.38	204369_at	phosphoinositide-3-kinase, catalytic, alpha polypeptide (PIK3CA), mRNA.	Hs.85701	PIK3CA	3q26.3
1887	0.0002096	0.0035	0.0001	2048.65	605.31	3.38	202858_at	U2 small nuclear RNA auxiliary factor 1 (U2AF1), transcript variant a, mRNA.	Hs.365116	U2AF1	21q22.3
613	5.7e-06	0.000293	< 1e-07	192.82	57.27	3.37	213312_at	chromosome 6 open reading frame 162 (C6orf162), transcript variant 2, mRNA.	Hs.70769	C6orf162	6q15-q16.1
654	7e-06	0.000337	< 1e-07	1983.07	589.24	3.37	223043_at	transmembrane protein 85 (TMEM85), mRNA.	Hs.250905	TMEM85	15q14
700	8.7e-06	0.000392	< 1e-07	148.01	43.92	3.37	229776_at	solute carrier organic anion transporter family, member 3A1 (SLCO3A1), transcript variant 1, mRNA.	Hs.311187	SLCO3A1	15q26
718	9.7e-06	0.000426	< 1e-07	108.96	32.3	3.37	226791_at	kinesin family member C2 (KIFC2), mRNA.	Hs.528713	KIFC2	8q24.3
1687	0.0001514	0.00283	0.0013	118.09	35.03	3.37	202410_x_at	insulin-like growth factor 2 (somatomedin A) (IGF2), transcript variant 3, mRNA.	Hs.272259	IGF2	11p15.5
2736	0.0006454	0.00743	0.0005	639	189.58	3.37	226331_at	bobby sox homolog (Drosophila) (BBX), transcript variant 2, mRNA.	Hs.124366	BBX	3q13.1
290	5e-07	5.36e-05	0.0001	129.01	38.37	3.36	220244_at	loss of heterozygosity, 3, chromosomal region 2, gene A (LOH3CR2A), non-coding RNA.		LOH3CR2A	3p25.3
598	5.3e-06	0.000279	< 1e-07	143.37	42.69	3.36	232544_at	CDNA FLJ11572 fis, clone HEMBA1003373	Hs.669773		4
953	2.24e-05	0.000741	0.0002	403.73	120.32	3.36	209466_x_at	pleiotrophin (PTN), mRNA.	Hs.371249	PTN	7q33-q34
1246	5.54e-05	0.0014	< 1e-07	268.81	79.94	3.36	211376_s_at	non-SMC element 4 homolog A (S. cerevisiae) (NSMCE4A), transcript variant 1, mRNA.	Hs.258798	NSMCE4A	10q26.13
3046	0.0009204	0.00952	0.0009	228.72	68.12	3.36	225790_at	methionine sulfoxide reductase B3 (MSRB3), transcript variant 1, mRNA.	Hs.339024	MSRB3	12q14.3
730	1.02e-05	0.000438	< 1e-07	76.15	22.72	3.35	223566_s_at	BCL6 co-repressor (BCOR), transcript variant 1, mRNA.	Hs.659681	BCOR	Xp21.2-p11.4
2800	0.0006825	0.00768	0.0003	161.94	48.31	3.35	219496_at	ankyrin repeat domain 57 (ANKRD57), mRNA.	Hs.355455	ANKRD57	2q13
533	3.6e-06	0.000212	< 1e-07	531.27	159.27	3.34	212208_at	mediator complex subunit 13-like (MED13L), mRNA.	Hs.603766	MED13L	12q24.21
945	2.19e-05	0.000729	< 1e-07	298.9	89.58	3.34	218481_at	exosome component 5 (EXOSC5), mRNA.	Hs.283741	EXOSC5	19q13.1
1158	4.47e-05	0.00122	< 1e-07	105.17	31.48	3.34	64432_at	chromosome 12 open reading frame 47 (C12orf47), non-coding RNA.		C12orf47	12q24.12
1987	0.0002389	0.00379	0.0021	66.66	19.93	3.34	203699_s_at	deiodinase, iodothyronine, type II (DIO2), transcript variant 3, mRNA.	Hs.202354	DIO2	14q24.2-q24.3
2473	0.0004656	0.00593	0.0003	1933.59	579.21	3.34	210027_s_at	APEX nuclease (multifunctional DNA repair enzyme) 1 (APEX1), transcript variant 2, mRNA.	Hs.73722	APEX1	14q11.2-q12
2942	0.0008195	0.00878	0.0042	38	11.38	3.34	217110_s_at	mucin 4, cell surface associated (MUC4), transcript variant 5, mRNA.	Hs.369646	MUC4	3q29
116	< 1e-07	< 1e-07	< 1e-07	137.98	41.47	3.33	1552648_a_at	tumor necrosis factor receptor superfamily, member 10a (TNFRSF10A), mRNA.	Hs.591834	TNFRSF10A	8p21
456	2.4e-06	0.000165	< 1e-07	1061.65	318.62	3.33	217850_at	guanine nucleotide binding protein-like 3 (nucleolar) (GNL3), transcript variant 3, mRNA.	Hs.313544	GNL3	3p21.1
461	2.5e-06	0.000169	< 1e-07	600.31	180.52	3.33	210150_s_at	laminin, alpha 5 (LAMA5), mRNA.	Hs.473256	LAMA5	20q13.2-q13.3
527	3.5e-06	0.000208	< 1e-07	296.81	89.05	3.33	225452_at	mediator complex subunit 1 (MED1), mRNA.	Hs.643754	MED1	17q12-q21.1
649	6.8e-06	0.00033	< 1e-07	1638.2	492.51	3.33	226077_at	ring finger protein 145 (RNF145), mRNA.	Hs.349306	RNF145	5q33.3
704	9.1e-06	0.000407	< 1e-07	92.31	27.75	3.33	1555105_a_at	mesoderm induction early response 1 homolog (Xenopus laevis) (MIER1), transcript variant 9, mRNA.	Hs.605432	MIER1	1p31.3
1211	5.18e-05	0.00135	< 1e-07	805.24	241.86	3.33	208670_s_at	EP300 interacting inhibitor of differentiation 1 (EID1), mRNA.	Hs.255973	EID1	15q21.1-q21.2
2231	0.0003317	0.00468	0.0003	169.64	50.99	3.33	202062_s_at	sel-1 suppressor of lin-12-like (C. elegans) (SEL1L), mRNA.	Hs.181300	SEL1L	14q24.3-q31
2322	0.0003859	0.00524	0.0003	175.38	52.7	3.33	225115_at	homeodomain interacting protein kinase 2 (HIPK2), transcript variant 2, mRNA.	Hs.397465	HIPK2	7q32-q34
2482	0.0004697	0.00596	0.0003	1394.3	418.32	3.33	201901_s_at	YY1 transcription factor (YY1), mRNA.	Hs.388927	YY1	14q
2751	0.0006536	0.00748	0.0007	242.65	72.79	3.33	1568408_x_at	Homo sapiens partial mRNA for immunoglobulin heavy chain variable region (IGHV32-D-JH-Cmu gene), clone ET39
2859	0.0007355	0.00811	0.0007	811.61	243.56	3.33	202033_s_at	RB1-inducible coiled-coil 1 (RB1CC1), transcript variant 2, mRNA.	Hs.196102	RB1CC1	8q11
2951	0.0008269	0.00883	0.001	158.13	47.48	3.33	227884_at	TAF15 RNA polymerase II, TATA box binding protein (TBP)-associated factor, 68kDa	Hs.402752	TAF15	17q11.1-q11.2
841	1.53e-05	0.000571	0.0001	53.43	16.11	3.32	236930_at	Numb homolog (Drosophila)	Hs.654609	NUMB	14q24.3
976	2.38e-05	0.000768	0.0001	148.49	44.76	3.32	203749_s_at	retinoic acid receptor, alpha (RARA), transcript variant 4, mRNA.	Hs.654583	RARA	17q21
1579	0.0001182	0.00236	0.0003	130.24	39.28	3.32	229622_at	PREDICTED: similar to hCG1777462 (LOC100287347), mRNA.	Hs.720308	LOC100287347	2
1721	0.00016	0.00293	0.0001	145.38	43.84	3.32	218734_at	N(alpha)-acetyltransferase 40, NatD catalytic subunit, homolog (S. cerevisiae) (NAA40), mRNA.	Hs.523753	NAA40	11q13.1
2041	0.0002566	0.00396	< 1e-07	174.14	52.52	3.32	218294_s_at	nucleoporin 50kDa (NUP50), transcript variant 3, mRNA.	Hs.475103	NUP50	22q13.31
131	< 1e-07	< 1e-07	< 1e-07	115.47	34.86	3.31	212966_at	hypermethylated in cancer 2 (HIC2), mRNA.	Hs.632767	HIC2	22q11.21
1250	5.61e-05	0.00141	0.0001	150.52	45.48	3.31	226630_at	chromosome 14 open reading frame 106 (C14orf106), mRNA.	Hs.437941	C14orf106	14q21.2
1513	0.0001036	0.00216	0.0001	951.31	287.55	3.31	200596_s_at	eukaryotic translation initiation factor 3, subunit A (EIF3A), mRNA.	Hs.523299	EIF3A	10q26
2565	0.0005212	0.0064	0.0007	479.6	145.04	3.31	226017_at	CKLF-like MARVEL transmembrane domain containing 7 (CMTM7), transcript variant 2, mRNA.	Hs.440494	CMTM7	3p22.3
259	4e-07	4.57e-05	< 1e-07	132.81	40.21	3.3	224210_s_at	peroxisomal membrane protein 4, 24kDa (PXMP4), transcript variant 2, mRNA.	Hs.654857	PXMP4	20q11.22
383	1.2e-06	9.82e-05	< 1e-07	483.79	146.52	3.3	202809_s_at	integrator complex subunit 3 (INTS3), mRNA.	Hs.516522	INTS3	1q21.3
395	1.4e-06	0.000109	< 1e-07	69.82	21.13	3.3	210062_s_at	zinc finger protein 589 (ZNF589), mRNA.	Hs.172602	ZNF589	3p21
502	3.2e-06	0.000197	< 1e-07	5992.49	1817.31	3.3	208628_s_at	Y box binding protein 1 (YBX1), mRNA.	Hs.473583	YBX1	1p34
671	7.5e-06	0.000351	< 1e-07	186.47	56.49	3.3	216867_s_at	platelet-derived growth factor alpha polypeptide (PDGFA), transcript variant 1, mRNA.	Hs.535898	PDGFA	7p22
702	8.9e-06	0.000399	< 1e-07	926.93	280.72	3.3	204228_at	peptidylprolyl isomerase H (cyclophilin H) (PPIH), mRNA.	Hs.256639	PPIH	1p34.1
968	2.33e-05	0.000758	< 1e-07	115.69	35.07	3.3	238468_at	trinucleotide repeat containing 6B (TNRC6B), transcript variant 3, mRNA.	Hs.372082	TNRC6B	22q13.1
1069	3.33e-05	0.000981	< 1e-07	3850.57	1166.5	3.3	204031_s_at	poly(rC) binding protein 2 (PCBP2), transcript variant 7, mRNA.	Hs.546271	PCBP2	12q13.12-q13.13
2152	0.0003012	0.00441	0.0004	442.31	133.87	3.3	209270_at	laminin, beta 3 (LAMB3), transcript variant 3, mRNA.	Hs.497636	LAMB3	1q32
2990	0.0008638	0.0091	0.0014	226.14	68.51	3.3	204416_x_at	apolipoprotein C-I (APOC1), mRNA.	Hs.110675	APOC1	19q13.2
521	3.4e-06	0.000204	< 1e-07	379.9	115.41	3.29	223539_s_at	small EDRK-rich factor 1B (centromeric) (SERF1B), mRNA.	Hs.658079	SERF1B	5q13.2
601	5.4e-06	0.000282	0.0001	98.71	29.98	3.29	207891_s_at	HAUS augmin-like complex, subunit 7 (HAUS7), mRNA.	Hs.170835	HAUS7	Xq28
1243	5.51e-05	0.0014	0.0001	117.49	35.71	3.29	224853_at	SLAIN motif family, member 2 (SLAIN2), mRNA.	Hs.479677	SLAIN2	4p11
1814	0.0001844	0.0032	0.0003	83.38	25.31	3.29	228302_x_at	calcium/calmodulin-dependent protein kinase II inhibitor 1 (CAMK2N1), mRNA.	Hs.197922	CAMK2N1	1p36.12
2338	0.000394	0.00531	0.0011	274.02	83.31	3.29	219555_s_at	centromere protein N (CENPN), transcript variant 3, mRNA.	Hs.55028	CENPN	16q23.2
888	1.75e-05	0.00062	< 1e-07	614.45	187.13	3.28	201697_s_at	DNA (cytosine-5-)-methyltransferase 1 (DNMT1), transcript variant 2, mRNA.	Hs.202672	DNMT1	19p13.2
1013	2.68e-05	0.000833	0.0001	50.07	15.29	3.28	1554997_a_at	prostaglandin-endoperoxide synthase 2 (prostaglandin G/H synthase and cyclooxygenase) (PTGS2), mRNA.	Hs.196384	PTGS2	1q25.2-q25.3
1452	9.31e-05	0.00202	0.0003	67.67	20.66	3.28	205214_at	serine/threonine kinase 17b (STK17B), mRNA.	Hs.88297	STK17B	2q32.3
1619	0.0001294	0.00252	0.0001	372.15	113.45	3.28	212704_at	zinc finger, CCHC domain containing 11 (ZCCHC11), transcript variant 3, mRNA.	Hs.655407	ZCCHC11	1p32.3
2131	0.0002932	0.00434	0.0005	245.7	74.94	3.28	228173_at	GNAS complex locus	Hs.125898	GNAS	20q13.3
3	< 1e-07	< 1e-07	< 1e-07	61.11	18.69	3.27	1552508_at	potassium voltage-gated channel, Isk-related family, member 4 (KCNE4), mRNA.	Hs.348522	KCNE4	2q36.3
561	4.2e-06	0.000235	< 1e-07	335.61	102.72	3.27	1553987_at	chromosome 12 open reading frame 47 (C12orf47), non-coding RNA.		C12orf47	12q24.12
707	9.3e-06	0.000414	< 1e-07	140.68	43.07	3.27	213947_s_at	nucleoporin 210kDa (NUP210), mRNA.	Hs.475525	NUP210	3p25.1
1004	2.65e-05	0.000828	0.0001	93.27	28.48	3.27	214995_s_at	apolipoprotein B mRNA editing enzyme, catalytic polypeptide-like 3F (APOBEC3F), transcript variant 1, mRNA.	Hs.659809	APOBEC3F	22q13.1
1847	0.0001954	0.00333	0.0002	91.91	28.08	3.27	235228_at	coiled-coil domain containing 85A (CCDC85A), mRNA.	Hs.117136	CCDC85A	2p16.1
1973	0.0002326	0.00371	< 1e-07	324.98	99.36	3.27	224963_at	solute carrier family 26 (sulfate transporter), member 2 (SLC26A2), mRNA.	Hs.302738	SLC26A2	5q31-q34
2223	0.0003266	0.00463	0.0006	77.85	23.79	3.27	210407_at	protein phosphatase 1A (formerly 2C), magnesium-dependent, alpha isoform (PPM1A), transcript variant 2, mRNA.	Hs.130036	PPM1A	14q23.1
2346	0.0003993	0.00536	0.0005	1285.69	393.4	3.27	201930_at	minichromosome maintenance complex component 6 (MCM6), mRNA.	Hs.444118	MCM6	2q21
2403	0.0004278	0.00561	0.0011	145.98	44.63	3.27	212021_s_at	antigen identified by monoclonal antibody Ki-67 (MKI67), transcript variant 2, mRNA.	Hs.80976	MKI67	10q25-qter
2703	0.0006203	0.00723	0.0006	123.48	37.82	3.27	211165_x_at	EPH receptor B2 (EPHB2), transcript variant 1, mRNA.	Hs.523329	EPHB2	1p36.1-p35
93	< 1e-07	< 1e-07	< 1e-07	69.37	21.29	3.26	215623_x_at	structural maintenance of chromosomes 4 (SMC4), transcript variant 2, mRNA.	Hs.58992	SMC4	3q26.1
166	1e-07	1.66e-05	< 1e-07	495.16	151.72	3.26	225263_at	heparan sulfate 6-O-sulfotransferase 1 (HS6ST1), mRNA.	Hs.512841	HS6ST1	2q21
802	1.34e-05	0.000524	< 1e-07	611.5	187.33	3.26	212107_s_at	DEAH (Asp-Glu-Ala-His) box polypeptide 9 (DHX9), mRNA.	Hs.191518	DHX9	1q25
859	1.61e-05	0.000589	0.0001	225.14	69	3.26	209407_s_at	deformed epidermal autoregulatory factor 1 (Drosophila) (DEAF1), mRNA.	Hs.243994	DEAF1	11p15.5
911	1.89e-05	0.000654	< 1e-07	259.87	79.72	3.26	226123_at	chromodomain helicase DNA binding protein 7 (CHD7), mRNA.	Hs.20395	CHD7	8q12.1-q12.2
1126	4.04e-05	0.00113	0.0004	170.61	52.26	3.26	236155_at	Transcribed locus	Hs.136398		9
1494	0.0001014	0.00214	0.0002	620	189.97	3.26	201914_s_at	SEC63 homolog (S. cerevisiae) (SEC63), mRNA.	Hs.26904	SEC63	6q21
1758	0.0001693	0.00303	0.0009	125.06	38.4	3.26	212949_at	non-SMC condensin I complex, subunit H (NCAPH), mRNA.	Hs.308045	NCAPH	2q11.2
2647	0.0005821	0.00693	0.0005	202.38	62.08	3.26	223471_at	RAB3A interacting protein (rabin3) (RAB3IP), transcript variant A, mRNA.	Hs.258209	RAB3IP	12q14.3
2833	0.0007149	0.00795	0.0005	306.08	93.83	3.26	223271_s_at	CTD (carboxy-terminal domain, RNA polymerase II, polypeptide A) small phosphatase like 2 (CTDSPL2), mRNA.	Hs.497967	CTDSPL2	15q15.3-q21.1
2996	0.0008697	0.00915	0.0008	328.26	100.8	3.26	204496_at	striatin, calmodulin binding protein 3 (STRN3), transcript variant 2, mRNA.	Hs.401843	STRN3	14q13-q21
3003	0.0008757	0.00919	0.0005	1165.68	357.42	3.26	200678_x_at	granulin (GRN), mRNA.	Hs.514220	GRN	17q21.32
1050	3.05e-05	0.000914	0.0001	100.76	31	3.25	244766_at	PI-3-kinase-related kinase SMG-1 pseudogene	Hs.655267	LOC440354	16p11.2
1650	0.0001399	0.00267	0.0002	370.55	113.9	3.25	226525_at	serine/threonine kinase 17b (STK17B), mRNA.	Hs.88297	STK17B	2q32.3
2257	0.0003429	0.00479	0.0004	377.57	116.05	3.25	225723_at	chromosome 6 open reading frame 129 (C6orf129), mRNA.	Hs.284207	C6orf129	6p21.2
2879	0.0007601	0.00832	0.0016	247.11	75.98	3.25	225300_at	chromosome 15 open reading frame 23 (C15orf23), transcript variant 3, mRNA.	Hs.525796	C15orf23	15q15.1
38	< 1e-07	< 1e-07	< 1e-07	151.07	46.64	3.24	217312_s_at	collagen, type VII, alpha 1 (COL7A1), mRNA.	Hs.476218	COL7A1	3p21.1
390	1.3e-06	0.000104	< 1e-07	147.74	45.67	3.24	213996_at	yippee-like 1 (Drosophila) (YPEL1), mRNA.	Hs.517436	YPEL1	22q11.2
727	1.01e-05	0.000438	0.0001	211.22	65.27	3.24	1560477_a_at	sterile alpha motif domain containing 11 (SAMD11), mRNA.	Hs.335293	SAMD11	1p36.33
956	2.26e-05	0.000744	0.0002	302.78	93.38	3.24	210993_s_at	SMAD family member 1 (SMAD1), transcript variant 2, mRNA.	Hs.604588	SMAD1	4q31
1944	0.0002254	0.00365	0.0002	189.65	58.54	3.24	227545_at	Transcribed locus	Hs.54089		2
2221	0.0003261	0.00463	< 1e-07	325.61	100.41	3.24	221547_at	PRP18 pre-mRNA processing factor 18 homolog (S. cerevisiae) (PRPF18), mRNA.	Hs.161181	PRPF18	10p13
2685	0.0006098	0.00715	0.0006	193.64	59.79	3.24	223849_s_at	Mov10, Moloney leukemia virus 10, homolog (mouse) (MOV10), transcript variant 2, mRNA.	Hs.514941	MOV10	1p13.2
357	1e-06	8.63e-05	< 1e-07	2030.65	628.02	3.23	210766_s_at	CSE1 chromosome segregation 1-like (yeast) (CSE1L), mRNA.	Hs.90073	CSE1L	20q13
739	1.03e-05	0.000439	0.0001	186.48	57.72	3.23	235191_at	Hypothetical LOC148189	Hs.565253	LOC148189	19q11
792	1.3e-05	0.000517	< 1e-07	110.69	34.23	3.23	216863_s_at	MORC family CW-type zinc finger 2 (MORC2), mRNA.	Hs.555918	MORC2	22q12.2
1520	0.0001048	0.00217	0.0004	281.08	87.08	3.23	1053_at	replication factor C (activator 1) 2, 40kDa (RFC2), transcript variant 2, mRNA.	Hs.647062	RFC2	7q11.23
2214	0.0003234	0.0046	0.0002	1191.92	369.55	3.23	208734_x_at	RAB2A, member RAS oncogene family (RAB2A), mRNA.	Hs.369017	RAB2A	8q12.1
2752	0.0006538	0.00748	0.0006	559.7	173.49	3.23	212028_at	RNA binding motif protein 25 (RBM25), mRNA.	Hs.531106	RBM25	14q24.3
3065	0.0009424	0.00969	0.0006	66.69	20.62	3.23	210458_s_at	TRAF family member-associated NFKB activator (TANK), transcript variant 1, mRNA.	Hs.132257	TANK	2q24-q31
291	5e-07	5.36e-05	< 1e-07	541.93	168.36	3.22	216977_x_at	Small nuclear ribonucleoprotein polypeptide A'	Hs.528763	SNRPA1	15q26.3
887	1.75e-05	0.00062	< 1e-07	824.71	256.49	3.22	225364_at	serine/threonine kinase 4 (STK4), mRNA.	Hs.472838	STK4	20q11.2-q13.2
1212	5.2e-05	0.00135	0.0001	123.22	38.23	3.22	233090_at	CDNA FLJ11419 fis, clone HEMBA1000985	Hs.665245		13
1651	0.00014	0.00267	< 1e-07	183.02	56.79	3.22	229899_s_at	Chromosome 20 open reading frame 199	Hs.356766	C20orf199	20q13.13
1747	0.0001649	0.00297	0.0002	204.22	63.34	3.22	1554249_a_at	zinc finger protein 638 (ZNF638), transcript variant 2, mRNA.	Hs.434401	ZNF638	2p13.2-p13.1
1823	0.0001876	0.00324	0.0003	1131.46	351.26	3.22	223191_at	COX16 cytochrome c oxidase assembly homolog (S. cerevisiae) (COX16), mRNA.	Hs.709581	COX16	14q24.2
2117	0.0002883	0.00429	0.0005	953.9	295.86	3.22	208859_s_at	alpha thalassemia/mental retardation syndrome X-linked (RAD54 homolog, S. cerevisiae) (ATRX), transcript variant 2, mRNA.	Hs.533526	ATRX	Xq13.1-q21.1
2258	0.0003431	0.00479	0.0005	313.73	97.57	3.22	201075_s_at	SWI/SNF related, matrix associated, actin dependent regulator of chromatin, subfamily c, member 1 (SMARCC1), mRNA.	Hs.476179	SMARCC1	3p23-p21
310	6e-07	6.06e-05	< 1e-07	199.36	62.02	3.21	227508_at	CDNA FLJ40982 fis, clone UTERU2014601	Hs.355739		19
373	1.1e-06	9.19e-05	< 1e-07	1261.02	392.76	3.21	223014_at	ubiquitin-conjugating enzyme E2R 2 (UBE2R2), mRNA.	Hs.643648	UBE2R2	9p13.3
606	5.6e-06	0.000289	< 1e-07	90.18	28.08	3.21	238341_at	Transcribed locus	Hs.716898		16
2630	0.0005646	0.00676	0.0014	182.76	56.97	3.21	214507_s_at	exosome component 2 (EXOSC2), mRNA.	Hs.654643	EXOSC2	9q34
2902	0.0007828	0.0085	0.0009	583.32	181.86	3.21	205809_s_at	Wiskott-Aldrich syndrome-like (WASL), mRNA.	Hs.723143	WASL	7q31.3
3064	0.0009407	0.00967	0.003	42.56	13.26	3.21	239253_at	Transcribed locus	Hs.499682		10
1089	3.52e-05	0.00102	0.0001	270.69	84.49	3.2	224163_s_at	DNA methyltransferase 1 associated protein 1 (DMAP1), transcript variant 3, mRNA.	Hs.8008	DMAP1	1p34
1139	4.22e-05	0.00117	0.0003	43.63	13.61	3.2	240239_at	zinc finger protein 566 (ZNF566), transcript variant 3, mRNA.	Hs.533939	ZNF566	19q13.12
1429	8.77e-05	0.00193	0.0001	533.32	166.66	3.2	233588_x_at	prefoldin subunit 6 (PFDN6), mRNA.	Hs.446374	PFDN6	6p21.3
2037	0.0002551	0.00395	0.0004	72.41	22.6	3.2	1556211_a_at	CDNA FLJ38810 fis, clone LIVER2006251	Hs.657520		6
2059	0.0002627	0.00402	0.0003	273.5	85.54	3.2	222527_s_at	RNA binding motif protein 22 (RBM22), mRNA.	Hs.713564	RBM22	5q33.1
2536	0.0005087	0.00632	0.0007	231.33	72.4	3.2	235645_at	establishment of cohesion 1 homolog 1 (S. cerevisiae) (ESCO1), mRNA.	Hs.464733	ESCO1	18q11.2
2596	0.0005405	0.00656	0.0003	248.46	77.61	3.2	202131_s_at	RIO kinase 3 (yeast) (RIOK3), mRNA.	Hs.445511	RIOK3	18q11.2
2658	0.0005895	0.00699	0.001	82.5	25.8	3.2	222837_s_at	N(alpha)-acetyltransferase 15, NatA auxiliary subunit (NAA15), mRNA.	Hs.723282	NAA15	4q31.1
2896	0.0007755	0.00844	0.0008	157.74	49.25	3.2	218848_at	THO complex 6 homolog (Drosophila) (THOC6), transcript variant 1, mRNA.	Hs.412304	THOC6	16p13.3
3019	0.0008937	0.00933	0.0027	128.68	40.21	3.2	205119_s_at	formyl peptide receptor 1 (FPR1), mRNA.	Hs.753	FPR1	19q13.4
117	< 1e-07	< 1e-07	< 1e-07	84.7	26.53	3.19	1558220_at	Hypothetical LOC440993	Hs.709411	LOC440993	3q29
218	2e-07	2.8e-05	< 1e-07	76.86	24.12	3.19	240926_at	Leucine-rich repeats and calponin homology (CH) domain containing 3	Hs.518414	LRCH3	3q29
822	1.43e-05	0.000548	< 1e-07	254.39	79.68	3.19	225888_at	N(alpha)-acetyltransferase 25, NatB auxiliary subunit (NAA25), mRNA.	Hs.530941	NAA25	12q24.13
971	2.35e-05	0.000763	< 1e-07	188.46	59.12	3.19	1557302_at	CDNA FLJ33255 fis, clone ASTRO2005553	Hs.633129		19
1444	9.11e-05	0.00199	< 1e-07	5749.41	1804.92	3.19	200074_s_at	ribosomal protein L14 (RPL14), transcript variant 2, mRNA.	Hs.723137	RPL14	3p22-p21.2
1487	9.98e-05	0.00211	< 1e-07	833.37	261.64	3.19	208965_s_at	interferon, gamma-inducible protein 16 (IFI16), mRNA.	Hs.380250	IFI16	1q22
2001	0.0002423	0.00382	0.0008	90.99	28.54	3.19	242787_at	Transcribed locus	Hs.665719		11
2762	0.0006579	0.00751	0.0006	265.51	83.22	3.19	208503_s_at	GATA zinc finger domain containing 1 (GATAD1), mRNA.	Hs.21145	GATAD1	7q21-q22
146	1e-07	1.66e-05	< 1e-07	676.93	213.13	3.18	35201_at	heterogeneous nuclear ribonucleoprotein L (HNRNPL), transcript variant 2, mRNA.	Hs.644906	HNRNPL	19q13.2
204	2e-07	2.8e-05	< 1e-07	7146.19	2245.38	3.18	200858_s_at	ribosomal protein S8 (RPS8), mRNA.	Hs.512675	RPS8	1p34.1-p32
1954	0.0002266	0.00365	0.0004	80.49	25.28	3.18	243751_at	Transcribed locus	Hs.566641		7
2438	0.0004481	0.00579	0.0004	318.91	100.35	3.18	203696_s_at	replication factor C (activator 1) 2, 40kDa (RFC2), transcript variant 2, mRNA.	Hs.647062	RFC2	7q11.23
254	4e-07	4.57e-05	< 1e-07	116.31	36.64	3.17	228714_at	CDNA FLJ46701 fis, clone TRACH3014063	Hs.715694		2
363	1e-06	8.63e-05	< 1e-07	290.21	91.42	3.17	226216_at	insulin receptor (INSR), transcript variant 2, mRNA.	Hs.465744	INSR	19p13.3-p13.2
522	3.4e-06	0.000204	< 1e-07	1843.61	581.47	3.17	209932_s_at	deoxyuridine triphosphatase (DUT), nuclear gene encoding mitochondrial protein, transcript variant 3, mRNA.	Hs.527980	DUT	15q15-q21.1
1182	4.86e-05	0.0013	0.0001	1094.94	345.29	3.17	214501_s_at	H2A histone family, member Y (H2AFY), transcript variant 2, mRNA.	Hs.420272	H2AFY	5q31.3-q32
1580	0.0001182	0.00236	0.0002	1651.65	520.34	3.17	200039_s_at	proteasome (prosome, macropain) subunit, beta type, 2 (PSMB2), mRNA.	Hs.471441	PSMB2	1p34.2
2862	0.0007384	0.00813	0.0004	1772.99	560.04	3.17	209678_s_at	protein kinase C, iota (PRKCI), mRNA.	Hs.478199	PRKCI	3q26.3
2963	0.0008373	0.0089	0.0005	345.99	109.3	3.17	226287_at	coiled-coil domain containing 34 (CCDC34), transcript variant 1, mRNA.	Hs.143733	CCDC34	11p14.1
170	1e-07	1.66e-05	< 1e-07	50.13	15.88	3.16	1562110_at	Homo sapiens, clone IMAGE:4670253, mRNA	Hs.679491		2
573	4.6e-06	0.000252	0.0001	117.93	37.36	3.16	230926_s_at	outer dense fiber of sperm tails 2-like (ODF2L), transcript variant 1, mRNA.	Hs.149360	ODF2L	1p22.3
1230	5.35e-05	0.00137	0.0001	131.51	41.63	3.16	204047_s_at	phosphatase and actin regulator 2 (PHACTR2), transcript variant 4, mRNA.	Hs.102471	PHACTR2	6q24.2
1568	0.0001155	0.00232	0.0002	316.11	99.98	3.16	238549_at	Core-binding factor, runt domain, alpha subunit 2; translocated to, 2	Hs.153934	CBFA2T2	20q11
1900	0.0002114	0.00351	0.0021	107.82	34.09	3.16	229168_at	collagen, type XXIII, alpha 1 (COL23A1), mRNA.	Hs.660026	COL23A1	5q35.3
1975	0.0002327	0.00371	0.0001	1760	556.7	3.16	217839_at	TRK-fused gene (TFG), transcript variant 2, mRNA.	Hs.518123	TFG	3q12.2
2154	0.0003019	0.00442	0.0002	332.81	105.24	3.16	218890_x_at	mitochondrial ribosomal protein L35 (MRPL35), nuclear gene encoding mitochondrial protein, transcript variant 1, mRNA.	Hs.433439	MRPL35	2p11.2
2977	0.0008518	0.00901	0.0006	578.41	183.17	3.16	201951_at	activated leukocyte cell adhesion molecule (ALCAM), mRNA.	Hs.591293	ALCAM	3q13.1
2982	0.0008536	0.00902	0.0027	124	39.24	3.16	232311_at	Beta-2-microglobulin	Hs.534255	B2M	15q21-q22.2
178	1e-07	1.66e-05	< 1e-07	450.54	143	3.15	223216_x_at	zinc finger protein 395 (ZNF395), mRNA.	Hs.435535	ZNF395	8p21.1
1776	0.0001752	0.00311	0.0002	103.66	32.87	3.15	238819_at	zinc finger protein 347 (ZNF347), mRNA.	Hs.467239	ZNF347	19q13.42
2021	0.0002484	0.00387	0.0002	187.58	59.64	3.15	233563_s_at	cleavage and polyadenylation specific factor 3-like (CPSF3L), mRNA.	Hs.6449	CPSF3L	1p36.33
2416	0.0004352	0.00568	0.0009	2729	866.11	3.15	200853_at	H2A histone family, member Z (H2AFZ), mRNA.	Hs.119192	H2AFZ	4q24
2512	0.0004917	0.00617	0.0006	146.9	46.64	3.15	209761_s_at	SP110 nuclear body protein (SP110), transcript variant a, mRNA.	Hs.145150	SP110	2q37.1
2587	0.0005339	0.0065	0.0001	7199.56	2285.14	3.15	211969_at	heat shock protein 90kDa alpha (cytosolic), class A member 1 (HSP90AA1), transcript variant 2, mRNA.	Hs.525600	HSP90AA1	14q32.33
504	3.2e-06	0.000197	< 1e-07	187.41	59.69	3.14	1557950_at	serologically defined colon cancer antigen 1 (SDCCAG1), mRNA.	Hs.655964	SDCCAG1	14q22
528	3.5e-06	0.000208	< 1e-07	215.91	68.67	3.14	1556442_x_at	Homo sapiens cDNA FLJ13882 fis, clone THYRO1001480.
1000	2.62e-05	0.000825	0.0001	345.67	110	3.14	222670_s_at	v-maf musculoaponeurotic fibrosarcoma oncogene homolog B (avian) (MAFB), mRNA.	Hs.169487	MAFB	20q11.2-q13.1
1157	4.45e-05	0.00121	0.0001	122.5	39.07	3.14	219576_at	MAP7 domain containing 3 (MAP7D3), mRNA.	Hs.446275	MAP7D3	Xq26.3
1611	0.0001263	0.00247	0.0001	566.93	180.54	3.14	218291_at	roadblock domain containing 3 (ROBLD3), transcript variant 1, mRNA.	Hs.632483	ROBLD3	1q22
1720	0.0001597	0.00293	0.0003	4810.58	1533.41	3.14	213491_x_at	ribophorin II (RPN2), transcript variant 2, mRNA.	Hs.370895	RPN2	20q12-q13.1
1765	0.0001711	0.00305	0.0004	105.2	33.52	3.14	232064_at	CDNA FLJ35001 fis, clone OCBBF2011887	Hs.107418		5
2342	0.0003973	0.00535	0.0003	226.64	72.17	3.14	1554721_a_at	TAF2 RNA polymerase II, TATA box binding protein (TBP)-associated factor, 150kDa (TAF2), mRNA.	Hs.122752	TAF2	8q24.12
2384	0.0004179	0.00552	0.0002	220.16	70.2	3.14	1555058_a_at	lysophosphatidylglycerol acyltransferase 1 (LPGAT1), mRNA.	Hs.497674	LPGAT1	1q32
2539	0.000509	0.00632	0.0013	83.39	26.58	3.14	210387_at	Histone cluster 1, H2bg	Hs.591809	HIST1H2BG	6p21.3
2548	0.000514	0.00635	0.0006	801.92	255.43	3.14	202635_s_at	polymerase (RNA) II (DNA directed) polypeptide K, 7.0kDa (POLR2K), mRNA.	Hs.351475	POLR2K	8q22.2
2628	0.0005627	0.00675	0.0005	238.94	76.05	3.14	219545_at	potassium channel tetramerisation domain containing 14 (KCTD14), mRNA.	Hs.709780	KCTD14	11q14.1
781	1.23e-05	0.000496	0.0001	133.21	42.54	3.13	224320_s_at	minichromosome maintenance complex component 8 (MCM8), transcript variant 1, mRNA.	Hs.597484	MCM8	20p12.3
1101	3.65e-05	0.00104	< 1e-07	137.18	43.88	3.13	218318_s_at	nemo-like kinase (NLK), mRNA.	Hs.208759	NLK	17q11.2
1438	9.02e-05	0.00198	< 1e-07	1218.28	388.98	3.13	201485_s_at	reticulocalbin 2, EF-hand calcium binding domain (RCN2), mRNA.	Hs.79088	RCN2	15q23
1708	0.0001564	0.00289	0.0002	272.53	87.13	3.13	211793_s_at	abl-interactor 2 (ABI2), mRNA.	Hs.471156	ABI2	2q33
1719	0.0001591	0.00292	0.0001	200.93	64.24	3.13	214741_at	zinc finger protein 131 (ZNF131), mRNA.	Hs.535804	ZNF131	5p12-p11
1946	0.0002257	0.00365	0.0004	448.55	143.2	3.13	203491_s_at	centrosomal protein 57kDa (CEP57), mRNA.	Hs.101014	CEP57	11q21
2081	0.0002714	0.00411	0.001	244.78	78.19	3.13	215198_s_at	caldesmon 1 (CALD1), transcript variant 4, mRNA.	Hs.490203	CALD1	7q33
2326	0.0003867	0.00524	0.0003	285.28	91.13	3.13	208328_s_at	myocyte enhancer factor 2A (MEF2A), transcript variant 4, mRNA.	Hs.268675	MEF2A	15q26
3090	0.0009653	0.00984	0.0015	496.48	158.75	3.13	202107_s_at	minichromosome maintenance complex component 2 (MCM2), mRNA.	Hs.477481	MCM2	3q21
416	1.7e-06	0.000128	< 1e-07	1168.89	374.86	3.12	211928_at	dynein, cytoplasmic 1, heavy chain 1 (DYNC1H1), mRNA.	Hs.649497	DYNC1H1	14q32
621	6e-06	0.000304	< 1e-07	342.27	109.73	3.12	213650_at	golgi autoantigen, golgin subfamily a, 8A (GOLGA8A), transcript variant 1, mRNA.	Hs.720151	GOLGA8A	15q11.2
1782	0.000177	0.00313	< 1e-07	191.01	61.21	3.12	226477_at	Vpr (HIV-1) binding protein	Hs.716623	VPRBP	3p21.2
2420	0.0004376	0.0057	< 1e-07	192.64	61.69	3.12	212871_at	mitogen-activated protein kinase-activated protein kinase 5 (MAPKAPK5), transcript variant 1, mRNA.	Hs.413901	MAPKAPK5	12q24.12-q24.13
3025	0.0008991	0.00937	0.0008	647.27	207.74	3.12	201641_at	bone marrow stromal cell antigen 2 (BST2), mRNA.	Hs.118110	BST2	19p13.1
1216	5.22e-05	0.00135	< 1e-07	97.87	31.47	3.11	231838_at	Poly(A) binding protein, cytoplasmic 1-like	Hs.641481	PABPC1L	20
1224	5.32e-05	0.00137	0.0003	1044.93	335.53	3.11	220046_s_at	cyclin L1 (CCNL1), mRNA.	Hs.4859	CCNL1	3q25.31
1594	0.0001224	0.00242	0.0001	313.51	100.95	3.11	226246_at	potassium channel tetramerisation domain containing 1 (KCTD1), transcript variant 2, mRNA.	Hs.526630	KCTD1	18q11.2
322	7e-07	6.85e-05	< 1e-07	91.85	29.61	3.1	220694_at	ASAP1 intronic transcript 1 (non-protein coding) (ASAP1IT1), non-coding RNA.		ASAP1IT1	8q24.21
810	1.36e-05	0.000528	< 1e-07	929.87	300.26	3.1	225852_at	ankyrin repeat domain 17 (ANKRD17), transcript variant 2, mRNA.	Hs.601206	ANKRD17	4q13.3
958	2.27e-05	0.000746	0.0001	413.64	133.42	3.1	226780_s_at	chromosome 7 open reading frame 55 (C7orf55), nuclear gene encoding mitochondrial protein, mRNA.	Hs.718441	C7orf55	7q34
998	2.55e-05	0.000805	< 1e-07	2135.81	689.5	3.1	209104_s_at	NHP2 ribonucleoprotein homolog (yeast) (NHP2), transcript variant 1, mRNA.	Hs.720093	NHP2	5q35.3
1107	3.74e-05	0.00106	< 1e-07	330.74	106.61	3.1	212423_at	zinc finger, CCHC domain containing 24 (ZCCHC24), mRNA.	Hs.523080	ZCCHC24	10q22.3
274	4e-07	4.57e-05	< 1e-07	119.92	38.83	3.09	224909_s_at	phosphatidylinositol-3,4,5-trisphosphate-dependent Rac exchange factor 1 (PREX1), mRNA.	Hs.153310	PREX1	20q13.13
336	8e-07	7.48e-05	< 1e-07	249.9	80.93	3.09	1562022_s_at	RAD9 homolog A (S. pombe) (RAD9A), mRNA.	Hs.655354	RAD9A	11q13.1-q13.2
421	1.8e-06	0.000133	< 1e-07	1652.85	535.5	3.09	224581_s_at	nuclear casein kinase and cyclin-dependent kinase substrate 1 (NUCKS1), mRNA.	Hs.213061	NUCKS1	1q32.1
557	4.1e-06	0.000232	< 1e-07	160.01	51.85	3.09	210779_x_at	survival of motor neuron protein interacting protein 1 (SIP1), transcript variant beta, mRNA.	Hs.652307	SIP1	14q13
630	6.2e-06	0.000308	< 1e-07	401.03	129.91	3.09	217775_s_at	retinol dehydrogenase 11 (all-trans/9-cis/11-cis) (RDH11), mRNA.	Hs.719925	RDH11	14q24.1
638	6.4e-06	0.000316	< 1e-07	543.26	175.91	3.09	220688_s_at	mRNA turnover 4 homolog (S. cerevisiae) (MRTO4), mRNA.	Hs.463797	MRTO4	1p36.13
823	1.43e-05	0.000548	0.0002	137.45	44.49	3.09	228281_at	chromosome 11 open reading frame 82 (C11orf82), mRNA.	Hs.165607	C11orf82	11q14.1
1286	6.06e-05	0.00148	0.0004	105.22	34.02	3.09	204887_s_at	polo-like kinase 4 (Drosophila) (PLK4), mRNA.	Hs.172052	PLK4	4q28
1303	6.39e-05	0.00155	< 1e-07	219.8	71.03	3.09	225100_at	F-box protein 45 (FBXO45), mRNA.	Hs.169815	FBXO45	3q29
1565	0.0001142	0.0023	< 1e-07	6310.71	2042.81	3.09	200937_s_at	ribosomal protein L5 (RPL5), mRNA.	Hs.532359	RPL5	1p22.1
2061	0.0002633	0.00403	0.0005	55.84	18.1	3.09	236665_at	coiled-coil domain containing 18 (CCDC18), mRNA.	Hs.310637	CCDC18	1p22.1
2244	0.0003367	0.00473	0.0003	333.56	107.94	3.09	219715_s_at	tyrosyl-DNA phosphodiesterase 1 (TDP1), transcript variant 2, mRNA.	Hs.209945	TDP1	14q32.11
2573	0.0005258	0.00644	0.0004	3147.92	1020.15	3.09	200655_s_at	calmodulin 1 (phosphorylase kinase, delta) (CALM1), transcript variant 2, mRNA.	Hs.282410	CALM1	14q24-q31
2716	0.0006318	0.00733	0.0003	293.67	95.01	3.09	233873_x_at	mitochondrial poly(A) polymerase (MTPAP), nuclear gene encoding mitochondrial protein, mRNA.	Hs.173946	MTPAP	10p11.23
2823	0.0007092	0.00792	0.0006	5555.05	1800.16	3.09	200002_at	ribosomal protein L35 (RPL35), mRNA.	Hs.182825	RPL35	9q34.1
2958	0.000835	0.0089	0.0007	465.39	150.43	3.09	206953_s_at	latrophilin 2 (LPHN2), mRNA.	Hs.24212	LPHN2	1p31.1
355	1e-06	8.63e-05	< 1e-07	1686.87	547.83	3.08	208901_s_at	topoisomerase (DNA) I (TOP1), mRNA.	Hs.472737	TOP1	20q12-q13.1
909	1.88e-05	0.000652	< 1e-07	778.72	252.43	3.08	209190_s_at	diaphanous homolog 1 (Drosophila) (DIAPH1), transcript variant 2, mRNA.	Hs.529451	DIAPH1	5q31
2166	0.0003051	0.00444	0.0004	358.15	116.45	3.08	211737_x_at	pleiotrophin (PTN), mRNA.	Hs.371249	PTN	7q33-q34
2456	0.0004568	0.00586	0.0006	43.47	14.1	3.08	243042_at	family with sequence similarity 73, member A (FAM73A), mRNA.	Hs.632419	FAM73A	1p31.1
119	< 1e-07	< 1e-07	< 1e-07	1172.67	381.68	3.07	201642_at	interferon gamma receptor 2 (interferon gamma transducer 1) (IFNGR2), mRNA.	Hs.634632	IFNGR2	21q22.11
538	3.7e-06	0.000216	< 1e-07	119.8	39.06	3.07	222062_at	interleukin 27 receptor, alpha (IL27RA), mRNA.	Hs.132781	IL27RA	19p13.11
652	6.9e-06	0.000333	< 1e-07	264.2	86.18	3.07	202968_s_at	dual-specificity tyrosine-(Y)-phosphorylation regulated kinase 2 (DYRK2), transcript variant 1, mRNA.	Hs.173135	DYRK2	12q15
680	7.8e-06	0.00036	< 1e-07	225.22	73.35	3.07	1553096_s_at	BCL2-like 11 (apoptosis facilitator)	Hs.469658	BCL2L11	2q13
934	2.11e-05	0.000712	< 1e-07	337.88	109.88	3.07	210011_s_at	Ewing sarcoma breakpoint region 1	Hs.374477	EWSR1	22q12.2
1152	4.4e-05	0.0012	< 1e-07	196.53	63.92	3.07	203222_s_at	transducin-like enhancer of split 1 (E(sp1) homolog, Drosophila) (TLE1), mRNA.	Hs.197320	TLE1	9q21.32
1728	0.0001608	0.00293	< 1e-07	570.31	185.79	3.07	202416_at	DnaJ (Hsp40) homolog, subfamily C, member 7 (DNAJC7), transcript variant 2, mRNA.	Hs.500156	DNAJC7	17q11.2
2398	0.0004249	0.00558	0.0004	228.88	74.46	3.07	218774_at	decapping enzyme, scavenger (DCPS), mRNA.	Hs.504249	DCPS	11q24.2
2590	0.0005387	0.00655	0.0008	76.57	24.94	3.07	243835_at	Zinc finger, DHHC-type containing 21	Hs.649522	ZDHHC21	9p22.3
184	1e-07	1.66e-05	< 1e-07	172.08	56.29	3.06	230424_at	Chromosome 5 open reading frame 13	Hs.483067	C5orf13	5q22.1
217	2e-07	2.8e-05	< 1e-07	134.83	44.09	3.06	210791_s_at	Rho GTPase-activating protein (RICS), transcript variant 2, mRNA.	Hs.440379	RICS	11q24-q25
722	9.9e-06	0.000431	0.0001	113.04	36.96	3.06	207571_x_at	chromosome 1 open reading frame 38 (C1orf38), transcript variant 2, mRNA.	Hs.10649	C1orf38	1p35.3
870	1.68e-05	0.000608	< 1e-07	153.96	50.24	3.06	231836_at	GLI-Kruppel family member HKR1 (HKR1), mRNA.	Hs.657027	HKR1	19q13.12
1484	9.93e-05	0.00211	< 1e-07	324.82	105.98	3.06	213031_s_at	WD repeat domain 73 (WDR73), mRNA.	Hs.165736	WDR73	15q25.2
1627	0.0001325	0.00257	0.0002	234.58	76.71	3.06	221447_s_at	glycosyltransferase 8 domain containing 2 (GLT8D2), mRNA.	Hs.631650	GLT8D2	12q
1641	0.0001371	0.00263	< 1e-07	1259.34	411.29	3.06	218135_at	ERGIC and golgi 2 (ERGIC2), mRNA.	Hs.339453	ERGIC2	12p11.22
3006	0.0008783	0.00921	0.0011	218.14	71.22	3.06	213075_at	olfactomedin-like 2A (OLFML2A), mRNA.	Hs.357004	OLFML2A	9q33.3
3094	0.0009717	0.0099	0.0008	181.83	59.33	3.06	209391_at	dolichyl-phosphate mannosyltransferase polypeptide 2, regulatory subunit (DPM2), mRNA.	Hs.108973	DPM2	9q34.13
698	8.6e-06	0.000388	< 1e-07	317.88	104.27	3.05	211949_s_at	nucleolar and coiled-body phosphoprotein 1 (NOLC1), mRNA.	Hs.523238	NOLC1	10q24.32
1141	4.26e-05	0.00118	< 1e-07	508.34	166.66	3.05	203825_at	bromodomain containing 3 (BRD3), mRNA.	Hs.522472	BRD3	9q34
1515	0.0001038	0.00216	0.0001	117.72	38.58	3.05	221965_at	M-phase phosphoprotein 9	Hs.577404	MPHOSPH9	12q24.31
2165	0.0003049	0.00444	0.0002	136.48	44.68	3.05	204772_s_at	transcription termination factor, RNA polymerase I (TTF1), mRNA.	Hs.54780	TTF1	9q34.13
2808	0.0006894	0.00774	0.0004	326.05	106.81	3.05	223002_s_at	5'-3' exoribonuclease 2 (XRN2), mRNA.	Hs.255932	XRN2	20p11.2-p11.1
165	1e-07	1.66e-05	< 1e-07	190.45	62.59	3.04	229517_at	protein tyrosine phosphatase domain containing 1 (PTPDC1), transcript variant 1, mRNA.	Hs.437943	PTPDC1	9q22.32
385	1.2e-06	9.82e-05	< 1e-07	109.27	35.9	3.04	243121_x_at	ESTs
604	5.5e-06	0.000286	< 1e-07	254.98	83.88	3.04	204447_at	ProSAPiP1 protein (ProSAPiP1), mRNA.	Hs.90232	ProSAPiP1	20p13
1100	3.62e-05	0.00104	< 1e-07	243.77	80.2	3.04	208119_s_at	zinc finger protein 93 (ZNF93), mRNA.	Hs.301059	ZNF93	19p12
1184	4.88e-05	0.0013	< 1e-07	224.86	73.92	3.04	217875_s_at	prostate transmembrane protein, androgen induced 1 (PMEPA1), transcript variant 3, mRNA.	Hs.517155	PMEPA1	20q13.31-q13.33
1918	0.0002189	0.0036	0.0001	347.59	114.48	3.04	203952_at	Activating transcription factor 6	Hs.492740	ATF6	1q22-q23
2075	0.0002698	0.0041	0.0001	227.97	75.08	3.04	223478_at	translocase of inner mitochondrial membrane 8 homolog B (yeast) (TIMM8B), transcript variant 2, transcribed RNA.		TIMM8B	11q23.1-q23.2
2526	0.0004997	0.00623	0.0001	257.67	84.75	3.04	212940_at	collagen, type VI, alpha 1 (COL6A1), mRNA.	Hs.474053	COL6A1	21q22.3
2689	0.000611	0.00716	0.0002	447.98	147.33	3.04	208992_s_at	signal transducer and activator of transcription 3 (acute-phase response factor) (STAT3), transcript variant 2, mRNA.	Hs.463059	STAT3	17q21.31
2728	0.0006426	0.00742	0.0008	685.66	225.73	3.04	226936_at	chromosome 6 open reading frame 173 (C6orf173), mRNA.	Hs.486401	C6orf173	6q22.32
2910	0.0007881	0.00853	0.0007	684.51	224.84	3.04	222449_at	prostate transmembrane protein, androgen induced 1 (PMEPA1), transcript variant 3, mRNA.	Hs.517155	PMEPA1	20q13.31-q13.33
506	3.2e-06	0.000197	< 1e-07	1037.79	341.95	3.03	201454_s_at	aminopeptidase puromycin sensitive (NPEPPS), mRNA.	Hs.443837	NPEPPS	17q21
774	1.19e-05	0.000484	0.0001	70.96	23.44	3.03	220840_s_at	chromosome 1 open reading frame 112 (C1orf112), mRNA.	Hs.443551	C1orf112	1q24.2
1150	4.38e-05	0.0012	0.0001	145.75	48.13	3.03	1555976_s_at	Myosin, light chain 12A, regulatory, non-sarcomeric	Hs.190086	MYL12A	18p11.31
2623	0.00056	0.00673	0.0003	696.5	229.97	3.03	211474_s_at	serpin peptidase inhibitor, clade B (ovalbumin), member 6 (SERPINB6), mRNA.	Hs.519523	SERPINB6	6p25
2876	0.0007586	0.00831	0.0008	1269.98	418.62	3.03	212995_x_at	family with sequence similarity 128, member B (FAM128B), mRNA.	Hs.469925	FAM128B	2q21.1
622	6e-06	0.000304	0.0001	265.63	87.89	3.02	208325_s_at	A kinase (PRKA) anchor protein 13 (AKAP13), transcript variant 3, mRNA.	Hs.459211	AKAP13	15q24-q25
732	1.02e-05	0.000438	0.0002	35.67	11.81	3.02	1556338_at	CDNA FLJ39845 fis, clone SPLEN2014452	Hs.662144		3
1535	0.0001074	0.0022	0.0001	315.99	104.72	3.02	201881_s_at	ariadne homolog, ubiquitin-conjugating enzyme E2 binding protein, 1 (Drosophila) (ARIH1), mRNA.	Hs.268787	ARIH1	15q24
1709	0.0001565	0.00289	< 1e-07	208.62	69.17	3.02	201073_s_at	SWI/SNF related, matrix associated, actin dependent regulator of chromatin, subfamily c, member 1 (SMARCC1), mRNA.	Hs.476179	SMARCC1	3p23-p21
2699	0.0006184	0.00722	0.0003	2092.08	692.34	3.02	202591_s_at	single-stranded DNA binding protein 1 (SSBP1), mRNA.	Hs.490394	SSBP1	7q34
163	1e-07	1.66e-05	< 1e-07	549.88	182.54	3.01	216212_s_at	dyskeratosis congenita 1, dyskerin (DKC1), transcript variant 1, mRNA.	Hs.4747	DKC1	Xq28
340	9e-07	8.13e-05	< 1e-07	115.92	38.47	3.01	227604_at	Hypothetical protein LOC151146	Hs.593852	LOC151146	2q14.2
440	2.1e-06	0.000149	< 1e-07	171.01	56.84	3.01	218766_s_at	tryptophanyl tRNA synthetase 2, mitochondrial (WARS2), nuclear gene encoding mitochondrial protein, transcript variant 1, mRNA.	Hs.523506	WARS2	1p13.3-p13.1
479	2.7e-06	0.000178	< 1e-07	33.56	11.16	3.01	1554670_at	golgi associated, gamma adaptin ear containing, ARF binding protein 1 (GGA1), transcript variant 3, mRNA.	Hs.499158	GGA1	22q13.31
505	3.2e-06	0.000197	< 1e-07	987.14	327.48	3.01	201342_at	small nuclear ribonucleoprotein polypeptide C (SNRPC), transcript variant 1, mRNA.	Hs.1063	SNRPC	6p21.31
507	3.2e-06	0.000197	< 1e-07	176.7	58.69	3.01	235120_at	SEC22 vesicle trafficking protein homolog C (S. cerevisiae)	Hs.445892	SEC22C	3p22.1
633	6.2e-06	0.000308	< 1e-07	243.84	80.89	3.01	230710_at	CDNA FLJ41489 fis, clone BRTHA2004582	Hs.446388		11
639	6.4e-06	0.000316	< 1e-07	83.76	27.85	3.01	220266_s_at	Kruppel-like factor 4 (gut) (KLF4), mRNA.	Hs.376206	KLF4	9q31
1352	7.3e-05	0.0017	< 1e-07	390.18	129.48	3.01	203628_at	insulin-like growth factor 1 receptor (IGF1R), mRNA.	Hs.643120	IGF1R	15q26.3
1459	9.37e-05	0.00202	0.0001	491.32	162.96	3.01	222593_s_at	spermatogenesis associated, serine-rich 2 (SPATS2), mRNA.	Hs.654826	SPATS2	12q13.12
2185	0.0003134	0.00452	0.0002	203.29	67.58	3.01	233380_s_at	RUN and FYVE domain containing 1 (RUFY1), transcript variant 3, mRNA.	Hs.306769	RUFY1	5q35.3
2389	0.0004223	0.00557	0.0005	80.65	26.8	3.01	1559993_at	Sideroflexin 3	Hs.283844	SFXN3	10q24.31
2409	0.0004301	0.00563	0.0005	690.5	229.06	3.01	209139_s_at	protein kinase, interferon-inducible double stranded RNA dependent activator (PRKRA), transcript variant 3, mRNA.	Hs.570274	PRKRA	2q31.2
2882	0.0007613	0.00832	0.0006	667.85	221.84	3.01	211284_s_at	granulin (GRN), mRNA.	Hs.514220	GRN	17q21.32
3029	0.0009039	0.0094	0.0013	175.96	58.36	3.01	201188_s_at	inositol 1,4,5-triphosphate receptor, type 3 (ITPR3), mRNA.	Hs.65758	ITPR3	6p21
3084	0.0009596	0.0098	0.0011	332.46	110.37	3.01	210074_at	cathepsin L2 (CTSL2), mRNA.	Hs.660866	CTSL2	9q22.2
612	5.7e-06	0.000293	< 1e-07	258.26	86.18	3	201748_s_at	scaffold attachment factor B (SAFB), mRNA.	Hs.23978	SAFB	19p13.3-p13.2
1934	0.0002239	0.00365	0.0007	200.04	66.76	3	218829_s_at	chromodomain helicase DNA binding protein 7 (CHD7), mRNA.	Hs.20395	CHD7	8q12.1-q12.2
1953	0.0002265	0.00365	0.0004	104.8	34.93	3	203210_s_at	replication factor C (activator 1) 5, 36.5kDa (RFC5), transcript variant 1, mRNA.	Hs.506985	RFC5	12q24.23
2107	0.0002828	0.00423	0.0003	1446.6	482.05	3	201051_at	acidic (leucine-rich) nuclear phosphoprotein 32 family, member A (ANP32A), mRNA.	Hs.458747	ANP32A	15q22.3-q23
2768	0.0006625	0.00754	0.0006	132.8	44.24	3	238299_at	ESTs
2925	0.0008027	0.00865	0.0008	316.68	105.47	3	223996_s_at	mitochondrial ribosomal protein L30 (MRPL30), nuclear gene encoding mitochondrial protein, transcript variant 1, mRNA.	Hs.590896	MRPL30	2q11.2
3033	0.0009075	0.00943	0.0007	422.74	140.9	3	564_at	guanine nucleotide binding protein (G protein), alpha 11 (Gq class) (GNA11), mRNA.	Hs.650575	GNA11	19p13.3
3071	0.0009474	0.00972	0.0011	305.96	102.07	3	202132_at	WW domain containing transcription regulator 1 (WWTR1), transcript variant 3, mRNA.		WWTR1	3q23-q24
88	< 1e-07	< 1e-07	< 1e-07	129.13	43.19	2.99	229389_at	ATG16 autophagy related 16-like 2 (S. cerevisiae)	Hs.653186	ATG16L2	11q13.4
1251	5.62e-05	0.00142	< 1e-07	1683.31	562.65	2.99	200608_s_at	RAD21 homolog (S. pombe) (RAD21), mRNA.	Hs.81848	RAD21	8q24
1585	0.0001187	0.00236	0.0002	76.91	25.71	2.99	204972_at	2'-5'-oligoadenylate synthetase 2, 69/71kDa (OAS2), transcript variant 1, mRNA.	Hs.414332	OAS2	12q24.2
1838	0.0001928	0.00331	0.0002	213.45	71.4	2.99	201715_s_at	apoptotic chromatin condensation inducer 1 (ACIN1), transcript variant 4, mRNA.	Hs.124490	ACIN1	14q11.2
2073	0.0002673	0.00406	0.0003	1529.57	512.06	2.99	202854_at	hypoxanthine phosphoribosyltransferase 1 (HPRT1), mRNA.	Hs.412707	HPRT1	Xq26.1
2945	0.0008206	0.00878	0.0003	7129.31	2385.34	2.99	208980_s_at	Ubiquitin C	Hs.520348	UBC	12q24.3
244	3e-07	3.74e-05	< 1e-07	316	105.89	2.98	219296_at	zinc finger, DHHC-type containing 13 (ZDHHC13), transcript variant 2, mRNA.	Hs.188569	ZDHHC13	11p15.1
255	4e-07	4.57e-05	< 1e-07	150.58	50.56	2.98	221096_s_at	transmembrane and coiled-coil domains 6 (TMCO6), mRNA.	Hs.712585	TMCO6	5q31.3
651	6.9e-06	0.000333	< 1e-07	223.55	74.9	2.98	203981_s_at	ATP-binding cassette, sub-family D (ALD), member 4 (ABCD4), transcript variant 1, mRNA.	Hs.94395	ABCD4	14q24.3
778	1.21e-05	0.00049	0.0001	109.75	36.81	2.98	228877_at	ral guanine nucleotide dissociation stimulator-like 3 (RGL3), transcript variant 2, mRNA.	Hs.375142	RGL3	19p13.2
1790	0.000178	0.00313	0.0004	111.91	37.51	2.98	239413_at	centrosomal protein 152kDa (CEP152), mRNA.	Hs.597323	CEP152	15q21.1
2631	0.0005687	0.00681	0.0008	157.1	52.79	2.98	219725_at	triggering receptor expressed on myeloid cells 2 (TREM2), mRNA.	Hs.435295	TREM2	6p21.1
2664	0.0005932	0.00702	0.0003	258.47	86.8	2.98	210568_s_at	RecQ protein-like (DNA helicase Q1-like) (RECQL), transcript variant 2, mRNA.	Hs.235069	RECQL	12p12
3083	0.000957	0.00978	0.0011	987.69	330.96	2.98	222834_s_at	guanine nucleotide binding protein (G protein), gamma 12 (GNG12), mRNA.	Hs.431101	GNG12	1p31.3
467	2.6e-06	0.000173	< 1e-07	224.68	75.65	2.97	227121_at	MRNA; cDNA DKFZp586K1922 (from clone DKFZp586K1922)	Hs.193784		3
1025	2.79e-05	0.000858	< 1e-07	264.68	89.22	2.97	1557953_at	Transcribed locus	Hs.633855		7
1381	7.75e-05	0.00177	0.0002	163.34	54.93	2.97	224854_s_at	SLAIN motif family, member 2 (SLAIN2), mRNA.	Hs.479677	SLAIN2	4p11
1401	8.17e-05	0.00184	< 1e-07	1757.46	591.69	2.97	207707_s_at	SEC13 homolog (S. cerevisiae) (SEC13), transcript variant 1, mRNA.	Hs.166924	SEC13	3p25-p24
2093	0.000276	0.00415	0.0003	228	76.68	2.97	208797_s_at	golgi autoantigen, golgin subfamily a, 8A (GOLGA8A), transcript variant 1, mRNA.	Hs.720151	GOLGA8A	15q11.2
2356	0.0004029	0.00539	0.0015	55.5	18.68	2.97	1559883_s_at	SAM domain and HD domain 1	Hs.580681	SAMHD1	20pter-q12
2725	0.0006391	0.00739	0.0005	210.19	70.73	2.97	218929_at	CDKN2A interacting protein (CDKN2AIP), mRNA.	Hs.644077	CDKN2AIP	4q35.1
3066	0.0009435	0.0097	0.0005	298.02	100.37	2.97	223160_s_at	SMEK homolog 1, suppressor of mek1 (Dictyostelium) (SMEK1), mRNA.	Hs.533887	SMEK1	14q32.12
500	3.1e-06	0.000195	< 1e-07	221.4	74.76	2.96	223314_at	tetraspanin 14 (TSPAN14), transcript variant 2, mRNA.	Hs.310453	TSPAN14	10q23.1
712	9.4e-06	0.000416	< 1e-07	1070.46	361.53	2.96	200849_s_at	adenosylhomocysteinase-like 1 (AHCYL1), mRNA.	Hs.485365	AHCYL1	1p13.2
879	1.71e-05	0.000613	< 1e-07	448.11	151.28	2.96	216836_s_at	v-erb-b2 erythroblastic leukemia viral oncogene homolog 2, neuro/glioblastoma derived oncogene homolog (avian) (ERBB2), transcript variant 1, mRNA.	Hs.446352	ERBB2	17q21.1
1074	3.38e-05	0.000991	0.0007	36.03	12.17	2.96	233400_at	CDNA FLJ13671 fis, clone PLACE1011729	Hs.657739		11
1818	0.000186	0.00322	0.0002	228.85	77.26	2.96	1555705_a_at	CKLF-like MARVEL transmembrane domain containing 3 (CMTM3), transcript variant 2, mRNA.	Hs.298198	CMTM3	16q21
2003	0.000243	0.00382	0.0001	384.05	129.56	2.96	222701_s_at	coiled-coil-helix-coiled-coil-helix domain containing 7 (CHCHD7), transcript variant 6, mRNA.	Hs.436913	CHCHD7	8q12.1
2307	0.0003767	0.00515	0.001	402.38	135.89	2.96	223165_s_at	inositol hexakisphosphate kinase 2 (IP6K2), transcript variant 4, mRNA.	Hs.595983	IP6K2	3p21.31
2695	0.0006141	0.00718	0.0003	277.5	93.6	2.96	205091_x_at	RecQ protein-like (DNA helicase Q1-like) (RECQL), transcript variant 2, mRNA.	Hs.235069	RECQL	12p12
433	1.9e-06	0.000138	< 1e-07	542.86	184.15	2.95	211575_s_at	ubiquitin protein ligase E3A (UBE3A), transcript variant 1, mRNA.	Hs.598862	UBE3A	15q11-q13
1592	0.0001206	0.00239	0.0002	375.98	127.29	2.95	209078_s_at	thioredoxin 2 (TXN2), nuclear gene encoding mitochondrial protein, mRNA.	Hs.211929	TXN2	22q13.1
2134	0.0002942	0.00434	0.0002	431.41	146.1	2.95	214499_s_at	BCL2-associated transcription factor 1 (BCLAF1), transcript variant 2, mRNA.	Hs.486542	BCLAF1	6q22-q23
2206	0.0003205	0.00458	0.0002	136.9	46.36	2.95	222486_s_at	ADAM metallopeptidase with thrombospondin type 1 motif, 1 (ADAMTS1), mRNA.	Hs.643357	ADAMTS1	21q21.2
2408	0.0004296	0.00562	0.0007	244.91	83.12	2.95	222568_at	UDP-glucose glycoprotein glucosyltransferase 1 (UGGT1), transcript variant 1, mRNA.	Hs.34180	UGGT1	2q14.3
2436	0.0004465	0.00578	0.0009	175.61	59.6	2.95	242029_at	Fibronectin type III domain containing 3B	Hs.159430	FNDC3B	3q26.31
2589	0.0005371	0.00654	0.0005	207.03	70.3	2.95	239251_at	Transcribed locus	Hs.661597		2
2774	0.0006653	0.00755	0.0002	347.42	117.77	2.95	223461_at	TBC1 domain family, member 7 (TBC1D7), transcript variant 4, mRNA.	Hs.484678	TBC1D7	6p24.1
2874	0.0007564	0.00829	0.0004	654.33	221.57	2.95	201765_s_at	hexosaminidase A (alpha polypeptide) (HEXA), mRNA.	Hs.604479	HEXA	15q23-q24
503	3.2e-06	0.000197	< 1e-07	189.47	64.38	2.94	234701_at	ankyrin repeat domain 11 (ANKRD11), mRNA.	Hs.335003	ANKRD11	16q24.3
711	9.4e-06	0.000416	< 1e-07	106.32	36.12	2.94	210822_at	ribosomal protein L13 pseudogene 5 (RPL13P5), non-coding RNA.		RPL13P5	12p13.31
765	1.13e-05	0.000464	< 1e-07	86.52	29.43	2.94	233518_at	Homo sapiens cDNA FLJ11493 fis, clone HEMBA1001940
982	2.4e-05	0.00077	< 1e-07	48.27	16.4	2.94	1554217_a_at	coiled-coil domain containing 132 (CCDC132), transcript variant 1, mRNA.	Hs.222282	CCDC132	7q21.3
1031	2.88e-05	0.000879	0.0001	165.18	56.16	2.94	203382_s_at	apolipoprotein E (APOE), mRNA.	Hs.654439	APOE	19q13.2
1081	3.41e-05	0.000994	0.0001	330.2	112.21	2.94	203568_s_at	tripartite motif-containing 38 (TRIM38), mRNA.	Hs.584851	TRIM38	6p21.3
1743	0.0001638	0.00296	0.0001	455.19	154.61	2.94	201782_s_at	aryl hydrocarbon receptor interacting protein (AIP), mRNA.	Hs.412433	AIP	11q13.3
2791	0.0006725	0.00759	0.0002	3108.12	1056.99	2.94	208864_s_at	thioredoxin (TXN), mRNA.	Hs.435136	TXN	9q31
2971	0.000846	0.00897	0.0006	212.56	72.34	2.94	214805_at	Eukaryotic translation initiation factor 4A, isoform 1	Hs.129673	EIF4A1	17p13
82	< 1e-07	< 1e-07	< 1e-07	358.75	122.24	2.93	226082_s_at	splicing factor, arginine/serine-rich 15 (SFRS15), transcript variant 3, mRNA.	Hs.17255	SFRS15	21q22.1
190	1e-07	1.66e-05	< 1e-07	181.9	62.08	2.93	218457_s_at	DNA (cytosine-5-)-methyltransferase 3 alpha (DNMT3A), transcript variant 2, mRNA.	Hs.515840	DNMT3A	2p23
238	3e-07	3.74e-05	< 1e-07	81.76	27.9	2.93	242932_at	Transcribed locus	Hs.663184		2
566	4.3e-06	0.000239	< 1e-07	552.55	188.44	2.93	215452_x_at	SMT3 suppressor of mif two 3 homolog 4 (S. cerevisiae) (SUMO4), mRNA.	Hs.657168	SUMO4	6q25
1269	5.85e-05	0.00145	0.0004	149.39	51.04	2.93	1554179_s_at	Ly6/neurotoxin 1 (LYNX1), transcript variant SLURP2, mRNA.	Hs.158665	LYNX1	8q24.3
1331	6.78e-05	0.00161	0.0002	74.11	25.31	2.93	238069_at	CDNA: FLJ21968 fis, clone HEP05670	Hs.535847		6
1896	0.0002109	0.0035	0.0001	61.26	20.94	2.93	1554726_at	zinc finger protein 655 (ZNF655), transcript variant 3, mRNA.	Hs.599798	ZNF655	7q22.1
2169	0.000306	0.00444	< 1e-07	424.36	144.73	2.93	210878_s_at	lysine (K)-specific demethylase 3B (KDM3B), mRNA.	Hs.714832	KDM3B	5q31
2252	0.0003419	0.00478	0.0003	122.8	41.97	2.93	206205_at	M-phase phosphoprotein 9 (MPHOSPH9), mRNA.	Hs.577404	MPHOSPH9	12q24.31
2881	0.0007613	0.00832	0.0006	478.47	163.03	2.93	225309_at	PHD finger protein 5A (PHF5A), mRNA.	Hs.474980	PHF5A	22q13.2
2985	0.0008547	0.00902	0.0005	1749.1	597.97	2.93	210616_s_at	SEC31 homolog A (S. cerevisiae) (SEC31A), transcript variant 4, mRNA.	Hs.370024	SEC31A	4q21.22
260	4e-07	4.57e-05	< 1e-07	230.5	78.91	2.92	219821_s_at	glucose-fructose oxidoreductase domain containing 1 (GFOD1), mRNA.	Hs.484686	GFOD1	6pter-p22.1
431	1.9e-06	0.000138	< 1e-07	405.19	138.93	2.92	209048_s_at	zinc finger, MYND-type containing 8 (ZMYND8), transcript variant 3, mRNA.	Hs.446240	ZMYND8	20q13.12
624	6.1e-06	0.000308	< 1e-07	121	41.43	2.92	221142_s_at	peroxisomal trans-2-enoyl-CoA reductase (PECR), mRNA.	Hs.281680	PECR	2q35
2022	0.0002484	0.00387	0.0004	166.28	57.04	2.92	209126_x_at	keratin 6B (KRT6B), mRNA.	Hs.708950	KRT6B	12q12-q13
2595	0.0005395	0.00655	0.0004	170.47	58.34	2.92	222250_s_at	integrator complex subunit 7 (INTS7), mRNA.	Hs.369285	INTS7	1p36.13-q42.3
2984	0.0008546	0.00902	0.0013	846.34	289.54	2.92	244740_at	Similar to MGC9913 protein	Hs.720584	LOC100128252	19q13.43
129	< 1e-07	< 1e-07	< 1e-07	131.95	45.28	2.91	219865_at	hypothetical LOC29092 (HSPC157), transcript variant 2, non-coding RNA.		HSPC157	1p36.12
312	6e-07	6.06e-05	0.0001	285.67	98.11	2.91	225625_at	alkB, alkylation repair homolog 2 (E. coli) (ALKBH2), transcript variant 3, mRNA.	Hs.374458	ALKBH2	12q24.11
618	5.9e-06	0.0003	< 1e-07	150.6	51.83	2.91	237209_s_at	nuclear factor related to kappaB binding protein (NFRKB), transcript variant 2, mRNA.	Hs.530539	NFRKB	11q24-q25
787	1.27e-05	0.000509	< 1e-07	1426.49	490.61	2.91	209143_s_at	chloride channel, nucleotide-sensitive, 1A (CLNS1A), mRNA.	Hs.430733	CLNS1A	11q13.5-q14
943	2.17e-05	0.000725	< 1e-07	752.06	258.44	2.91	212263_at	quaking homolog, KH domain RNA binding (mouse) (QKI), transcript variant 1, mRNA.	Hs.510324	QKI	6q26-q27
1263	5.79e-05	0.00144	< 1e-07	224.02	77.1	2.91	229571_at	Transcribed locus	Hs.655770		2
1570	0.0001158	0.00232	0.0002	85.55	29.4	2.91	1557293_at	Hypothetical LOC440993	Hs.709411	LOC440993	3q29
2212	0.0003227	0.0046	0.0003	134.92	46.43	2.91	225288_at	Transcribed locus, strongly similar to NP_000055.2 complement component 3 precursor [Homo sapiens]	Hs.593318		9
2290	0.000358	0.00493	0.0002	517.34	177.67	2.91	226293_at	mediator complex subunit 19 (MED19), mRNA.	Hs.43619	MED19	11q12.1
2369	0.0004091	0.00544	0.0005	1741.93	599.44	2.91	203973_s_at	CCAAT/enhancer binding protein (C/EBP), delta (CEBPD), mRNA.	Hs.440829	CEBPD	8p11.2-p11.1
2397	0.0004249	0.00558	0.0005	130.66	44.94	2.91	208490_x_at	histone cluster 1, H2bf (HIST1H2BF), mRNA.	Hs.182137	HIST1H2BF	6p21.3
320	7e-07	6.85e-05	< 1e-07	575.74	198.6	2.9	209049_s_at	zinc finger, MYND-type containing 8 (ZMYND8), transcript variant 3, mRNA.	Hs.446240	ZMYND8	20q13.12
1017	2.7e-05	0.000837	< 1e-07	83.64	28.87	2.9	1554260_a_at	FRY-like (FRYL), mRNA.	Hs.595553	FRYL	4p11
1285	6.05e-05	0.00148	< 1e-07	986.59	340.38	2.9	212922_s_at	SET and MYND domain containing 2 (SMYD2), mRNA.	Hs.66170	SMYD2	1q32.3-q41
2454	0.0004563	0.00586	0.0004	596.21	205.71	2.9	209180_at	Rab geranylgeranyltransferase, beta subunit (RABGGTB), mRNA.	Hs.78948	RABGGTB	1p31
2816	0.0007014	0.00785	0.0006	81.38	28.03	2.9	205282_at	low density lipoprotein receptor-related protein 8, apolipoprotein e receptor (LRP8), transcript variant 3, mRNA.	Hs.576154	LRP8	1p34
2872	0.000752	0.00825	0.0009	115.58	39.84	2.9	1560562_a_at	Zinc finger protein 677	Hs.20506	ZNF677	19q13.42
80	< 1e-07	< 1e-07	< 1e-07	104.52	36.12	2.89	238577_s_at	Transcribed locus	Hs.710876		20
337	8e-07	7.48e-05	0.0001	47.3	16.37	2.89	1556629_a_at	Synaptosomal-associated protein, 25kDa	Hs.167317	SNAP25	20p12-p11.2
349	9e-07	8.13e-05	< 1e-07	249.93	86.59	2.89	213799_s_at	protein tyrosine phosphatase, receptor type, A (PTPRA), transcript variant 3, mRNA.	Hs.269577	PTPRA	20p13
401	1.4e-06	0.000109	< 1e-07	62.69	21.7	2.89	242774_at	spectrin repeat containing, nuclear envelope 2 (SYNE2), transcript variant 1, mRNA.	Hs.525392	SYNE2	14q23.2
667	7.4e-06	0.000348	< 1e-07	751.97	259.79	2.89	211994_at	WNK lysine deficient protein kinase 1 (WNK1), mRNA.	Hs.356604	WNK1	12p13.3
688	8.3e-06	0.000379	< 1e-07	163.15	56.37	2.89	205210_at	transforming growth factor, beta receptor associated protein 1 (TGFBRAP1), transcript variant 2, mRNA.	Hs.446350	TGFBRAP1	2q12.1
769	1.15e-05	0.000471	< 1e-07	1187.72	410.61	2.89	224702_at	transmembrane protein 167A (TMEM167A), mRNA.	Hs.355606	TMEM167A	5q14.2
1055	3.1e-05	0.000925	< 1e-07	183.38	63.42	2.89	238519_at	Regulatory solute carrier protein, family 1, member 1	Hs.145049	RSC1A1	1p36.1
1160	4.49e-05	0.00122	0.0001	171.46	59.42	2.89	213216_at	OTU domain containing 3 (OTUD3), mRNA.	Hs.374987	OTUD3	1p36.13
1335	6.86e-05	0.00162	0.0002	1347.44	465.49	2.89	210759_s_at	proteasome (prosome, macropain) subunit, alpha type, 1 (PSMA1), transcript variant 2, mRNA.	Hs.102798	PSMA1	11p15.1
2842	0.000721	0.00799	0.0007	181.48	62.72	2.89	201235_s_at	BTG family, member 2 (BTG2), mRNA.	Hs.519162	BTG2	1q32
2867	0.0007419	0.00815	0.0032	149.18	51.54	2.89	231225_at	Transcribed locus	Hs.673440		19
285	5e-07	5.36e-05	< 1e-07	1303.29	452.07	2.88	208152_s_at	DEAD (Asp-Glu-Ala-Asp) box polypeptide 21 (DDX21), mRNA.	Hs.223141	DDX21	10q21
328	8e-07	7.48e-05	< 1e-07	1908.88	661.79	2.88	214280_x_at	heterogeneous nuclear ribonucleoprotein A1 (HNRNPA1), transcript variant 1, mRNA.	Hs.546261	HNRNPA1	12q13.1
468	2.6e-06	0.000173	0.0001	69.49	24.11	2.88	215024_at	Chromosome 7 open reading frame 28B	Hs.567779	C7orf28B	7p22.1
1121	3.97e-05	0.00112	< 1e-07	201.11	69.76	2.88	200857_s_at	nuclear receptor co-repressor 1 (NCOR1), mRNA.	Hs.462323	NCOR1	17p11.2
1691	0.0001526	0.00284	0.0002	78.38	27.21	2.88	215931_s_at	ADP-ribosylation factor guanine nucleotide-exchange factor 2 (brefeldin A-inhibited) (ARFGEF2), mRNA.	Hs.62578	ARFGEF2	20q13.13
2475	0.0004677	0.00595	0.0001	441.55	153.2	2.88	202719_s_at	testis derived transcript (3 LIM domains) (TES), transcript variant 2, mRNA.	Hs.592286	TES	7q31.2
2534	0.0005065	0.0063	0.0011	62.89	21.83	2.88	213922_at	tau tubulin kinase 2 (TTBK2), mRNA.	Hs.723318	TTBK2	15q15.2
2712	0.0006268	0.00728	0.0006	1058.89	367.86	2.88	224955_at	TEA domain family member 1 (SV40 transcriptional enhancer factor) (TEAD1), mRNA.	Hs.655331	TEAD1	11p15.2
3039	0.0009146	0.00948	0.0006	282.99	98.25	2.88	204640_s_at	speckle-type POZ protein (SPOP), transcript variant 4, mRNA.	Hs.463382	SPOP	17q21.33
201	2e-07	2.8e-05	< 1e-07	444.23	154.7	2.87	224661_at	phosphatidylinositol glycan anchor biosynthesis, class Y (PIGY), transcript variant 1, mRNA.	Hs.26136	PIGY	4q22.1
497	3e-06	0.00019	< 1e-07	1652.48	575.42	2.87	210835_s_at	C-terminal binding protein 2 (CTBP2), transcript variant 1, mRNA.	Hs.501345	CTBP2	10q26.13
567	4.4e-06	0.000244	< 1e-07	258.14	89.9	2.87	220370_s_at	ubiquitin specific peptidase 36 (USP36), mRNA.	Hs.464243	USP36	17q25.3
675	7.6e-06	0.000354	< 1e-07	91.43	31.83	2.87	230002_at	Chloride channel CLIC-like 1	Hs.658489	CLCC1	1p13.3
1779	0.0001756	0.00311	0.0001	265.36	92.36	2.87	221738_at	Ral GTPase activating protein, beta subunit (non-catalytic) (RALGAPB), mRNA.	Hs.598850	RALGAPB	20q11.23
1841	0.0001942	0.00332	0.0001	233.84	81.41	2.87	217856_at	RNA binding motif protein 8A	Hs.356873	RBM8A	1q12
1846	0.0001953	0.00333	0.001	59.92	20.9	2.87	1559063_at	EST from clone 79282, full insert	Hs.684564		21
2283	0.0003553	0.0049	0.0001	341.11	118.92	2.87	217221_x_at	RNA binding motif protein 10 (RBM10), transcript variant 2, mRNA.	Hs.401509	RBM10	Xp11.23
2296	0.0003623	0.00497	0.0014	459.21	160.18	2.87	202534_x_at	dihydrofolate reductase (DHFR), mRNA.	Hs.648635	DHFR	5q11.2-q13.2
2313	0.0003792	0.00517	0.0003	7222.9	2519.78	2.87	204102_s_at	eukaryotic translation elongation factor 2 (EEF2), mRNA.	Hs.515070	EEF2	19pter-q12
2435	0.0004463	0.00578	0.0004	185.95	64.82	2.87	33148_at	zinc finger RNA binding protein (ZFR), mRNA.	Hs.435231	ZFR	5p13.3
2693	0.0006137	0.00718	0.0016	157.48	54.91	2.87	230503_at	Transcribed locus	Hs.656734		14
2891	0.0007712	0.0084	0.0007	115.93	40.4	2.87	223057_s_at	exportin 5 (XPO5), mRNA.	Hs.203206	XPO5	6p21.1
470	2.6e-06	0.000173	< 1e-07	99.63	34.88	2.86	239269_at	Transcribed locus	Hs.598973		11
501	3.1e-06	0.000195	< 1e-07	139.47	48.82	2.86	232685_at	CDNA: FLJ21564 fis, clone COL06452	Hs.677338		12
625	6.1e-06	0.000308	< 1e-07	94.45	33.01	2.86	1559227_s_at	Von Hippel-Lindau tumor suppressor	Hs.517792	VHL	3p26-p25
946	2.19e-05	0.000729	< 1e-07	168.71	59.02	2.86	204384_at	golgi autoantigen, golgin subfamily a, 2 (GOLGA2), mRNA.	Hs.155827	GOLGA2	9q34.11
1046	3e-05	0.000904	< 1e-07	4396.88	1538.1	2.86	221691_x_at	nucleophosmin (nucleolar phosphoprotein B23, numatrin) (NPM1), transcript variant 3, mRNA.	Hs.557550	NPM1	5q35
1668	0.0001451	0.00274	< 1e-07	55.81	19.51	2.86	1555858_at	Hypothetical LOC440944	Hs.598958	LOC440944	3p25.3
1855	0.0001975	0.00335	0.0003	153.93	53.83	2.86	224150_s_at	centrosomal protein 70kDa (CEP70), mRNA.	Hs.531962	CEP70	3q22-q23
1886	0.0002094	0.0035	< 1e-07	860	300.95	2.86	201723_s_at	UDP-N-acetyl-alpha-D-galactosamine:polypeptide N-acetylgalactosaminyltransferase 1 (GalNAc-T1) (GALNT1), mRNA.	Hs.514806	GALNT1	18q12.1
2203	0.0003197	0.00457	0.0003	67.93	23.75	2.86	232451_at	MRNA; cDNA DKFZp564I0816 (from clone DKFZp564I0816)	Hs.216701		3
2690	0.0006114	0.00716	0.0003	381.05	133.35	2.86	204752_x_at	poly (ADP-ribose) polymerase 2 (PARP2), transcript variant 2, mRNA.	Hs.409412	PARP2	14q11.2-q12
2708	0.0006249	0.00727	0.002	49.83	17.45	2.86	235959_at	Transcribed locus	Hs.709640		1
2836	0.0007178	0.00797	0.0019	45.77	16	2.86	237459_at	ESTs
3112	0.0009913	0.01	0.0035	41.78	14.61	2.86	206859_s_at	progestagen-associated endometrial protein (PAEP), transcript variant 2, mRNA.	Hs.532325	PAEP	9q34
555	4.1e-06	0.000232	< 1e-07	1009.34	353.82	2.85	222443_s_at	RNA binding motif protein 8A (RBM8A), mRNA.	Hs.356873	RBM8A	1q12
729	1.02e-05	0.000438	< 1e-07	303.95	106.55	2.85	225764_at	ets variant 6 (ETV6), mRNA.	Hs.504765	ETV6	12p13
2249	0.0003391	0.00475	< 1e-07	234.64	82.37	2.85	202459_s_at	lipin 2 (LPIN2), mRNA.	Hs.132342	LPIN2	18p11.31
2304	0.0003747	0.00512	0.0016	41.89	14.68	2.85	239010_at	Double homeobox A pseudogene 10	Hs.536395	DUXAP10	14q11.2
2919	0.0007956	0.00859	0.0011	541.07	189.88	2.85	208994_s_at	peptidylprolyl isomerase G (cyclophilin G) (PPIG), mRNA.	Hs.470544	PPIG	2q31.1
3005	0.0008772	0.0092	0.0004	590.47	207.05	2.85	201543_s_at	SAR1 homolog A (S. cerevisiae) (SAR1A), transcript variant 2, mRNA.	Hs.499960	SAR1A	10q22.1
3036	0.0009129	0.00947	0.0007	401.67	141.11	2.85	216693_x_at	hepatoma-derived growth factor, related protein 3 (HDGFRP3), mRNA.	Hs.513954	HDGFRP3	15q25.2
2352	0.0004021	0.00539	0.0038	30.36	10.71	2.84	206439_at	epiphycan (EPYC), mRNA.	Hs.435680	EPYC	12q21
2388	0.0004212	0.00556	0.0008	94.28	33.17	2.84	1560263_at	Homo sapiens, clone IMAGE:4106389, mRNA	Hs.666126		1
286	5e-07	5.36e-05	< 1e-07	2570.6	907.09	2.83	200630_x_at	SET nuclear oncogene (SET), transcript variant 1, mRNA.	Hs.436687	SET	9q34
948	2.2e-05	0.000731	< 1e-07	115.18	40.66	2.83	234351_x_at	trichorhinophalangeal syndrome I (TRPS1), mRNA.	Hs.657018	TRPS1	8q24.12
1129	4.06e-05	0.00113	0.0001	189.02	66.87	2.83	219534_x_at	cyclin-dependent kinase inhibitor 1C (p57, Kip2) (CDKN1C), transcript variant 2, mRNA.	Hs.106070	CDKN1C	11p15.5
1253	5.63e-05	0.00142	< 1e-07	197.12	69.56	2.83	219332_at	MICAL-like 2 (MICALL2), transcript variant 1, mRNA.	Hs.376617	MICALL2	7p22.3
1350	7.28e-05	0.0017	0.0002	267.51	94.37	2.83	38037_at	heparin-binding EGF-like growth factor (HBEGF), mRNA.	Hs.799	HBEGF	5q23
1667	0.0001447	0.00274	< 1e-07	186.78	65.93	2.83	226987_at	RNA binding motif protein 15B (RBM15B), mRNA.	Hs.118738	RBM15B	3p21.2
1810	0.0001829	0.00318	0.0002	665.01	234.65	2.83	208908_s_at	calpastatin (CAST), transcript variant 3, mRNA.	Hs.436186	CAST	5q15
2660	0.0005912	0.007	0.0004	132.72	46.95	2.83	221893_s_at	aarF domain containing kinase 2 (ADCK2), mRNA.	Hs.723155	ADCK2	7q32-q34
1972	0.0002324	0.00371	0.0002	121.52	43.13	2.82	213033_s_at	nuclear factor I/B (NFIB), mRNA.	Hs.644095	NFIB	9p24.1
2961	0.0008364	0.0089	0.0009	1729.71	613.97	2.82	203613_s_at	NADH dehydrogenase (ubiquinone) 1 beta subcomplex, 6, 17kDa (NDUFB6), nuclear gene encoding mitochondrial protein, transcript variant 1, mRNA.	Hs.493668	NDUFB6	9p21.1
2986	0.000855	0.00902	0.0005	106.88	37.92	2.82	228468_at	microtubule associated serine/threonine kinase-like (MASTL), mRNA.	Hs.276905	MASTL	10p12.1
3102	0.0009831	0.00999	0.001	60.97	21.63	2.82	233073_at	Transcribed locus	Hs.672759		2
450	2.3e-06	0.00016	< 1e-07	80.83	28.75	2.81	213575_at	Transcribed locus	Hs.644466		7
784	1.25e-05	0.000502	0.0002	38.69	13.76	2.81	239651_at	Anaphase promoting complex subunit 5	Hs.7101	ANAPC5	12q24.31
811	1.36e-05	0.000528	< 1e-07	361.65	128.49	2.81	204278_s_at	estrogen receptor binding site associated, antigen, 9 (EBAG9), transcript variant 2, mRNA.	Hs.409368	EBAG9	8q23
858	1.6e-05	0.000588	0.0001	77.17	27.46	2.81	211721_s_at	zinc finger protein 551 (ZNF551), mRNA.	Hs.109540	ZNF551	19q13.43
1447	9.17e-05	0.002	< 1e-07	384.83	136.99	2.81	244804_at	Sequestosome 1	Hs.437277	SQSTM1	5q35
241	3e-07	3.74e-05	0.0001	43.25	15.43	2.8	215033_at	Transmembrane 4 L six family member 1	Hs.351316	TM4SF1	3q21-q25
495	3e-06	0.00019	< 1e-07	787.05	280.86	2.8	201731_s_at	translocated promoter region (to activated MET oncogene) (TPR), mRNA.	Hs.279640	TPR	1q25
790	1.29e-05	0.000514	0.0001	82.13	29.28	2.8	207120_at	zinc finger protein 667 (ZNF667), transcript variant 1, mRNA.	Hs.676605	ZNF667	19q13.43
1016	2.7e-05	0.000837	< 1e-07	306.94	109.71	2.8	218401_s_at	zinc finger protein 281 (ZNF281), mRNA.	Hs.59757	ZNF281	1q32.1
1199	5.09e-05	0.00134	< 1e-07	168.09	59.94	2.8	211518_s_at	bone morphogenetic protein 4 (BMP4), transcript variant 2, mRNA.	Hs.68879	BMP4	14q22-q23
1296	6.29e-05	0.00153	0.0001	192.03	68.48	2.8	204958_at	polo-like kinase 3 (Drosophila) (PLK3), mRNA.	Hs.632415	PLK3	1p34.1
2183	0.0003126	0.00451	0.0004	153.05	54.6	2.8	205188_s_at	SMAD family member 5 (SMAD5), transcript variant 3, mRNA.	Hs.167700	SMAD5	5q31
2707	0.0006244	0.00727	0.0003	148.29	52.94	2.8	223879_s_at	oxidation resistance 1 (OXR1), transcript variant 2, mRNA.	Hs.148778	OXR1	8q23
2934	0.0008088	0.00869	0.0018	106.06	37.92	2.8	211804_s_at	cyclin-dependent kinase 2 (CDK2), transcript variant 2, mRNA.	Hs.19192	CDK2	12q13
25	< 1e-07	< 1e-07	< 1e-07	46.82	16.79	2.79	214786_at	mitogen-activated protein kinase kinase kinase 1 (MAP3K1), mRNA.	Hs.653654	MAP3K1	5q11.2
281	5e-07	5.36e-05	< 1e-07	27.93	10.02	2.79	232958_at	CDNA FLJ13595 fis, clone PLACE1009595	Hs.660361		14
330	8e-07	7.48e-05	< 1e-07	53.09	19.02	2.79	1568620_at	cysteine sulfinic acid decarboxylase (CSAD), mRNA.	Hs.279815	CSAD	12q13.11-q14.3
519	3.4e-06	0.000204	< 1e-07	1569.87	562.22	2.79	218482_at	enhancer of yellow 2 homolog (Drosophila) (ENY2), mRNA.	Hs.492555	ENY2	8q23.1
882	1.73e-05	0.000617	0.0001	216.71	77.59	2.79	223513_at	Centromere protein J	Hs.513379	CENPJ	13q12.12
890	1.77e-05	0.000626	< 1e-07	249.15	89.23	2.79	218405_at	activator of basal transcription 1 (ABT1), mRNA.	Hs.254406	ABT1	6p22.2
933	2.09e-05	0.000706	0.0001	319.23	114.51	2.79	219428_s_at	peroxisomal membrane protein 4, 24kDa (PXMP4), transcript variant 1, mRNA.	Hs.654857	PXMP4	20q11.22
1181	4.85e-05	0.00129	0.0001	566.24	203	2.79	203821_at	heparin-binding EGF-like growth factor (HBEGF), mRNA.	Hs.799	HBEGF	5q23
1490	0.0001003	0.00212	0.0001	155.32	55.67	2.79	1556059_s_at	spen homolog, transcriptional regulator (Drosophila) (SPEN), mRNA.	Hs.558463	SPEN	1p36.33-p36.11
2250	0.0003402	0.00476	0.0002	177.96	63.77	2.79	208297_s_at	ecotropic viral integration site 5 (EVI5), mRNA.	Hs.594434	EVI5	1p22.1
2756	0.0006559	0.0075	0.0004	99.11	35.52	2.79	235577_at	zinc finger protein 652 (ZNF652), transcript variant 2, mRNA.	Hs.463375	ZNF652	17q21.32-q21.33
2869	0.0007488	0.00822	0.001	87.66	31.44	2.79	232213_at	Pellino homolog 1 (Drosophila)	Hs.7886	PELI1	2p13.3
263	4e-07	4.57e-05	< 1e-07	856.35	308.47	2.78	214728_x_at	SWI/SNF related, matrix associated, actin dependent regulator of chromatin, subfamily a, member 4 (SMARCA4), transcript variant 7, mRNA.	Hs.327527	SMARCA4	19p13.2
436	2e-06	0.000144	< 1e-07	209.29	75.38	2.78	203997_at	protein tyrosine phosphatase, non-receptor type 3 (PTPN3), transcript variant 6, mRNA.	Hs.436429	PTPN3	9q31
637	6.3e-06	0.000312	< 1e-07	258.96	93.29	2.78	213288_at	Membrane bound O-acyltransferase domain containing 2	Hs.593538	MBOAT2	2p25.1
1868	0.0002042	0.00344	0.0006	68.88	24.77	2.78	235811_at	ESTs
2023	0.0002499	0.00389	0.0005	54.68	19.68	2.78	214874_at	Plakophilin 4	Hs.407580	PKP4	2q23-q31
2970	0.000846	0.00897	0.0006	324.82	116.78	2.78	225948_at	chromosome 14 open reading frame 153 (C14orf153), mRNA.	Hs.598441	C14orf153	14q32.33
65	< 1e-07	< 1e-07	< 1e-07	169.28	61.04	2.77	204669_s_at	ring finger protein 24 (RNF24), transcript variant 2, mRNA.	Hs.589884	RNF24	20p13-p12.1
70	< 1e-07	< 1e-07	< 1e-07	38.77	13.98	2.77	242453_at	Transcribed locus	Hs.660163		20
512	3.2e-06	0.000197	< 1e-07	110.97	40.1	2.77	204867_at	GTP cyclohydrolase I feedback regulator (GCHFR), mRNA.	Hs.631717	GCHFR	15q15
534	3.6e-06	0.000212	< 1e-07	375.75	135.61	2.77	227205_at	TAF1 RNA polymerase II, TATA box binding protein (TBP)-associated factor, 250kDa (TAF1), transcript variant 2, mRNA.	Hs.158560	TAF1	Xq13.1
595	5.2e-06	0.000275	< 1e-07	126.99	45.83	2.77	202821_s_at	LIM domain containing preferred translocation partner in lipoma (LPP), transcript variant 3, mRNA.		LPP	3q28
690	8.3e-06	0.000379	< 1e-07	121.62	43.83	2.77	1554701_a_at	TBC1 domain family, member 16 (TBC1D16), mRNA.	Hs.369819	TBC1D16	17q25.3
1671	0.0001456	0.00275	0.0002	618.5	223.53	2.77	227402_s_at	UTP23, small subunit (SSU) processome component, homolog (yeast) (UTP23), mRNA.	Hs.86970	UTP23	8q24.11
2235	0.0003336	0.0047	0.0002	574.17	207.44	2.77	210094_s_at	par-3 partitioning defective 3 homolog (C. elegans) (PARD3), mRNA.	Hs.131489	PARD3	10p11.21
2518	0.0004951	0.0062	0.0005	149.18	53.82	2.77	214785_at	vacuolar protein sorting 13 homolog A (S. cerevisiae) (VPS13A), transcript variant B, mRNA.	Hs.459790	VPS13A	9q21
2952	0.000827	0.00883	0.0007	84.51	30.46	2.77	210233_at	interleukin 1 receptor accessory protein (IL1RAP), transcript variant 5, mRNA.		IL1RAP	3q28
72	< 1e-07	< 1e-07	< 1e-07	52.5	19.05	2.76	1552644_a_at	polyhomeotic homolog 3 (Drosophila) (PHC3), mRNA.	Hs.529592	PHC3	3q26.2
137	1e-07	1.66e-05	< 1e-07	73.64	26.67	2.76	223593_at	aminoadipate aminotransferase (AADAT), transcript variant 2, mRNA.	Hs.529735	AADAT	4q33
536	3.7e-06	0.000216	< 1e-07	429.58	155.54	2.76	225099_at	F-box protein 45 (FBXO45), mRNA.	Hs.169815	FBXO45	3q29
676	7.6e-06	0.000354	< 1e-07	168.4	61.03	2.76	213182_x_at	cyclin-dependent kinase inhibitor 1C (p57, Kip2) (CDKN1C), transcript variant 2, mRNA.	Hs.106070	CDKN1C	11p15.5
708	9.3e-06	0.000414	< 1e-07	98.71	35.76	2.76	225757_s_at	calmin (calponin-like, transmembrane) (CLMN), mRNA.	Hs.301478	CLMN	14q32.13
845	1.54e-05	0.000574	0.0001	179.98	65.25	2.76	225187_at	KIAA1967 (KIAA1967), transcript variant 2, mRNA.	Hs.715797	KIAA1967	8p22
1202	5.11e-05	0.00134	0.0001	85.74	31.01	2.76	229274_at	GNAS complex locus	Hs.125898	GNAS	20q13.3
1317	6.6e-05	0.00158	0.0001	244.53	88.55	2.76	228129_at	SERPINE1 mRNA binding protein 1 (SERBP1), transcript variant 4, mRNA.	Hs.530412	SERBP1	1p31
1522	0.0001054	0.00218	0.0003	157.61	57.15	2.76	1554106_at	neurobeachin-like 1 (NBEAL1), mRNA.	Hs.648846	NBEAL1	2q33.2
1885	0.0002088	0.00349	0.0001	396.33	143.54	2.76	225890_at	chromosome 20 open reading frame 72 (C20orf72), mRNA.	Hs.320823	C20orf72	20p11.23
2141	0.0002962	0.00436	0.0003	58.77	21.29	2.76	1566482_at	Transcribed locus	Hs.684006		12
518	3.3e-06	0.000201	< 1e-07	374.07	136.09	2.75	223200_s_at	large subunit GTPase 1 homolog (S. cerevisiae) (LSG1), mRNA.	Hs.518505	LSG1	3q29
703	9e-06	0.000403	< 1e-07	2201.87	801.16	2.75	222992_s_at	NADH dehydrogenase (ubiquinone) 1 beta subcomplex, 9, 22kDa (NDUFB9), mRNA.	Hs.15977	NDUFB9	8q13.3
846	1.57e-05	0.000583	< 1e-07	54.85	19.92	2.75	208511_at	pituitary tumor-transforming 3 (pseudogene) (PTTG3P), non-coding RNA.		PTTG3P	8q13.1
1676	0.0001474	0.00277	< 1e-07	1293.74	469.87	2.75	201726_at	ELAV (embryonic lethal, abnormal vision, Drosophila)-like 1 (Hu antigen R) (ELAVL1), mRNA.	Hs.184492	ELAVL1	19p13.2
1922	0.0002211	0.00362	0.0001	152.83	55.54	2.75	229865_at	Fibronectin type III domain containing 3B	Hs.159430	FNDC3B	3q26.31
2485	0.0004703	0.00596	0.0002	353.09	128.49	2.75	215773_x_at	poly (ADP-ribose) polymerase 2 (PARP2), transcript variant 2, mRNA.	Hs.409412	PARP2	14q11.2-q12
2621	0.000559	0.00672	0.0009	90.41	32.89	2.75	232522_at	CDNA FLJ33679 fis, clone BRAWH2002352	Hs.665258		10
63	< 1e-07	< 1e-07	< 1e-07	48.07	17.55	2.74	219612_s_at	fibrinogen gamma chain (FGG), transcript variant gamma-A, mRNA.	Hs.546255	FGG	4q28
73	< 1e-07	< 1e-07	< 1e-07	47.47	17.31	2.74	242456_at	MRE11 meiotic recombination 11 homolog A (S. cerevisiae) (MRE11A), transcript variant 1, mRNA.	Hs.192649	MRE11A	11q21
987	2.46e-05	0.000785	0.0004	41.47	15.12	2.74	1558877_at	CDNA FLJ36355 fis, clone THYMU2007384	Hs.687430		4
1279	5.94e-05	0.00146	0.0002	255.23	93.21	2.74	207943_x_at	Pleiomorphic adenoma gene-like 1	Hs.444975	PLAGL1	6q24-q25
1620	0.0001294	0.00252	0.0001	1611.27	588.38	2.74	223218_s_at	nuclear factor of kappa light polypeptide gene enhancer in B-cells inhibitor, zeta (NFKBIZ), transcript variant 2, mRNA.	Hs.319171	NFKBIZ	3p12-q12
2050	0.0002601	0.00399	0.0011	69.11	25.21	2.74	1570588_at	Transcribed locus	Hs.684456		17
2159	0.0003036	0.00443	0.0017	28.43	10.36	2.74	209602_s_at	GATA binding protein 3 (GATA3), transcript variant 2, mRNA.	Hs.524134	GATA3	10p15
2544	0.000512	0.00634	0.0005	242.7	88.66	2.74	204350_s_at	mediator complex subunit 7 (MED7), transcript variant 2, mRNA.	Hs.279902	MED7	5q33.3
2643	0.0005784	0.0069	0.0003	87.48	31.87	2.74	207118_s_at	matrix metallopeptidase 23B (MMP23B), mRNA.	Hs.192316	MMP23B	1p36.3
2746	0.0006508	0.00747	0.0006	431.43	157.23	2.74	212247_at	nucleoporin 205kDa (NUP205), mRNA.	Hs.632299	NUP205	7q33
359	1e-06	8.63e-05	< 1e-07	537.85	196.76	2.73	209088_s_at	ubinuclein 1 (UBN1), transcript variant 2, mRNA.	Hs.440219	UBN1	16p13.3
492	3e-06	0.00019	< 1e-07	538.21	197.11	2.73	216348_at
1907	0.0002145	0.00354	0.0002	222.51	81.65	2.73	203577_at	general transcription factor IIH, polypeptide 4, 52kDa (GTF2H4), mRNA.	Hs.485070	GTF2H4	6p21.3
2010	0.0002458	0.00385	0.0005	854.2	313.07	2.73	211948_x_at	HLA-B associated transcript 2-like 2 (BAT2L2), mRNA.	Hs.494614	BAT2L2	1q23.3
2610	0.0005498	0.00664	0.0003	221.6	81.05	2.73	201674_s_at	A kinase (PRKA) anchor protein 1 (AKAP1), nuclear gene encoding mitochondrial protein, mRNA.	Hs.463506	AKAP1	17q21-q23
2854	0.0007315	0.00808	0.0003	116.68	42.72	2.73	221683_s_at	centrosomal protein 290kDa (CEP290), mRNA.	Hs.150444	CEP290	12q21.32
541	3.8e-06	0.000221	< 1e-07	1988.66	731.22	2.72	201892_s_at	IMP (inosine monophosphate) dehydrogenase 2 (IMPDH2), mRNA.	Hs.654400	IMPDH2	3p21.2
578	4.7e-06	0.000255	< 1e-07	2054.25	755.8	2.72	201296_s_at	WD repeat and SOCS box-containing 1 (WSB1), transcript variant 2, mRNA.	Hs.446017	WSB1	17q11.1
670	7.4e-06	0.000348	< 1e-07	163.07	59.98	2.72	223489_x_at	Exosome component 3	Hs.602571	EXOSC3	9p11
1287	6.07e-05	0.00149	0.0005	137.23	50.45	2.72	240314_at	Full length insert cDNA clone ZE12G01	Hs.658594		17
1294	6.21e-05	0.00151	0.0001	88.88	32.63	2.72	1569150_x_at	PDZ and LIM domain 7 (enigma)	Hs.533040	PDLIM7	5q35.3
1485	9.97e-05	0.00211	0.0001	385.57	141.9	2.72	226087_at	leucine zipper and CTNNBIP1 domain containing (LZIC), mRNA.	Hs.327252	LZIC	1p36.22
1510	0.000103	0.00215	< 1e-07	476.65	175.16	2.72	219862_s_at	nuclear prelamin A recognition factor (NARF), transcript variant 4, mRNA.	Hs.256526	NARF	17q25.3
2483	0.0004699	0.00596	0.0005	229.65	84.34	2.72	227729_at	Transcribed locus	Hs.709692		19
2593	0.000539	0.00655	0.0005	235.47	86.6	2.72	223111_x_at	AT rich interactive domain 4B (RBP1-like) (ARID4B), transcript variant 2, mRNA.	Hs.575782	ARID4B	1q42.1-q43
3070	0.0009466	0.00972	0.0047	106.48	39.16	2.72	205575_at	complement component 1, q subcomponent-like 1 (C1QL1), mRNA.	Hs.134012	C1QL1	17q21
64	< 1e-07	< 1e-07	< 1e-07	56.21	20.76	2.71	1557394_at	Transcribed locus	Hs.682201		20
92	< 1e-07	< 1e-07	< 1e-07	97.17	35.91	2.71	231108_at	Fusion (involved in t(12;16) in malignant liposarcoma)	Hs.513522	FUS	16p11.2
929	2.02e-05	0.000685	< 1e-07	249.26	92.13	2.71	1559477_s_at	Meis homeobox 1 (MEIS1), mRNA.	Hs.526754	MEIS1	2p14-p13
2357	0.0004029	0.00539	0.0001	158.92	58.66	2.71	222333_at	ALS2 C-terminal like (ALS2CL), transcript variant 3, mRNA.	Hs.517937	ALS2CL	3p21.31
2363	0.0004062	0.00542	0.0003	329.58	121.53	2.71	225079_at	epithelial membrane protein 2 (EMP2), mRNA.	Hs.531561	EMP2	16p13.2
2449	0.0004533	0.00583	0.0006	87.58	32.27	2.71	243455_at	Transcribed locus	Hs.670077		11
2602	0.0005453	0.0066	0.0003	54.52	20.15	2.71	206675_s_at	SKI-like oncogene (SKIL), transcript variant 3, mRNA.	Hs.581632	SKIL	3q26
2677	0.0006017	0.00708	0.0008	420.76	155.43	2.71	1558426_x_at	ORAI calcium release-activated calcium modulator 2 (ORAI2), transcript variant 2, mRNA.	Hs.363308	ORAI2	7q22.1
316	7e-07	6.85e-05	0.0001	53.71	19.91	2.7	243514_at	Transcribed locus	Hs.661045		13
939	2.16e-05	0.000723	< 1e-07	443.64	164.2	2.7	212166_at	exportin 7 (XPO7), transcript variant 3, mRNA.	Hs.172685	XPO7	8p21
1942	0.0002252	0.00365	0.0003	271.79	100.72	2.7	214264_s_at	chromosome 14 open reading frame 143 (C14orf143), mRNA.	Hs.123232	C14orf143	14q32.11
2325	0.0003867	0.00524	0.0006	71.02	26.27	2.7	238844_s_at	nephronophthisis 1 (juvenile) (NPHP1), transcript variant 1, mRNA.	Hs.280388	NPHP1	2q13
2558	0.0005169	0.00637	0.0003	68.63	25.38	2.7	1556821_x_at	Deleted in lymphocytic leukemia 2 (non-protein coding)	Hs.547964	DLEU2	13q14.3
196	2e-07	2.8e-05	< 1e-07	552.34	205.63	2.69	209304_x_at	growth arrest and DNA-damage-inducible, beta (GADD45B), mRNA.	Hs.110571	GADD45B	19p13.3
526	3.4e-06	0.000204	< 1e-07	392.73	145.82	2.69	200874_s_at	NOP56 ribonucleoprotein homolog (yeast) (NOP56), transcript variant 1, mRNA.	Hs.376064	NOP56	20p13
590	5e-06	0.000267	< 1e-07	153.4	56.99	2.69	231843_at	DEAD (Asp-Glu-Ala-Asp) box polypeptide 55 (DDX55), mRNA.	Hs.286173	DDX55	12q24.31
745	1.04e-05	0.000439	< 1e-07	275.66	102.32	2.69	215541_s_at	diaphanous homolog 1 (Drosophila) (DIAPH1), transcript variant 2, mRNA.	Hs.529451	DIAPH1	5q31
1186	4.93e-05	0.00131	0.0002	44.61	16.58	2.69	1553122_s_at	RB-associated KRAB zinc finger (RBAK), mRNA.	Hs.396178	RBAK	7p22.1
1359	7.41e-05	0.00172	< 1e-07	355.79	132.37	2.69	225289_at	signal transducer and activator of transcription 3 (acute-phase response factor) (STAT3), transcript variant 3, mRNA.	Hs.463059	STAT3	17q21.31
1380	7.74e-05	0.00177	0.0001	510.56	189.87	2.69	209620_s_at	ATP-binding cassette, sub-family B (MDR/TAP), member 7 (ABCB7), nuclear gene encoding mitochondrial protein, mRNA.	Hs.370480	ABCB7	Xq12-q13
1635	0.000135	0.0026	< 1e-07	540.2	200.92	2.69	211703_s_at	TM2 domain containing 1 (TM2D1), mRNA.	Hs.656790	TM2D1	1p31.3
1637	0.000136	0.00262	0.0006	129.62	48.21	2.69	227751_at	Programmed cell death 5	Hs.443831	PDCD5	19q12-q13.1
2255	0.0003425	0.00479	0.0006	131.19	48.68	2.69	223842_s_at	scavenger receptor class A, member 3 (SCARA3), transcript variant 1, mRNA.	Hs.128856	SCARA3	8p21
2657	0.0005884	0.00698	0.0005	79.7	29.65	2.69	213378_s_at	PREDICTED: similar to Putative ATP-dependent RNA helicase DDX11-like protein (LOC100291587), mRNA.		LOC100291587	12
2682	0.0006048	0.00711	0.0004	152.15	56.46	2.69	226700_at	U2 small nuclear RNA auxiliary factor 1-like 4 (U2AF1L4), transcript variant 2, mRNA.	Hs.351558	U2AF1L4	19q13.12
3057	0.0009334	0.00962	0.0009	490.76	182.21	2.69	206567_s_at	PHD finger protein 20 (PHF20), mRNA.	Hs.517044	PHF20	20q11.22-q11.23
388	1.3e-06	0.000104	< 1e-07	251.47	93.95	2.68	213199_at	Transcribed locus, strongly similar to XP_001174891.1 PREDICTED: hypothetical protein isoform 3 [Pan troglodytes]	Hs.557938		11
493	3e-06	0.00019	< 1e-07	47.8	17.83	2.68	227928_at	chromosome 12 open reading frame 48 (C12orf48), mRNA.	Hs.330663	C12orf48	12q23.2
562	4.2e-06	0.000235	< 1e-07	370.2	137.91	2.68	202332_at	casein kinase 1, epsilon (CSNK1E), transcript variant 2, mRNA.	Hs.474833	CSNK1E	22q13.1
603	5.4e-06	0.000282	< 1e-07	180.66	67.43	2.68	232290_at	CDNA: FLJ20869 fis, clone ADKA02377	Hs.655775		12
647	6.7e-06	0.000326	< 1e-07	697.8	260.36	2.68	202313_at	protein phosphatase 2 (formerly 2A), regulatory subunit B, alpha isoform (PPP2R2A), mRNA.	Hs.146339	PPP2R2A	8p21.2
860	1.61e-05	0.000589	< 1e-07	248.49	92.64	2.68	205265_s_at	SPEG complex locus	Hs.21639	SPEG	2q35
891	1.77e-05	0.000626	< 1e-07	509.76	190.45	2.68	209376_x_at	splicing factor, arginine/serine-rich 2, interacting protein (SFRS2IP), mRNA.	Hs.210367	SFRS2IP	12q12
977	2.38e-05	0.000768	< 1e-07	46.72	17.46	2.68	243940_at	PREDICTED: similar to OVC10-2 (LOC100288461), mRNA.	Hs.649877	LOC100288461	20
1037	2.93e-05	0.00089	0.0002	94.85	35.34	2.68	202877_s_at	CD93 molecule (CD93), mRNA.	Hs.97199	CD93	20p11.21
1195	5.04e-05	0.00133	< 1e-07	62.43	23.33	2.68	242637_at	Transcribed locus	Hs.660626		20
1349	7.26e-05	0.0017	0.0003	154.06	57.47	2.68	226446_at	hairy and enhancer of split 6 (Drosophila) (HES6), transcript variant 2, mRNA.	Hs.42949	HES6	2q37.3
1370	7.56e-05	0.00174	< 1e-07	101.19	37.74	2.68	91703_at	EH domain binding protein 1-like 1	Hs.502867	EHBP1L1	11q13.1
1464	9.47e-05	0.00204	0.0002	172.35	64.38	2.68	209195_s_at	adenylate cyclase 6 (ADCY6), transcript variant 2, mRNA.	Hs.525401	ADCY6	12q12-q13
1517	0.000104	0.00216	< 1e-07	279.42	104.38	2.68	224312_x_at	cleavage and polyadenylation specific factor 3-like (CPSF3L), mRNA.	Hs.6449	CPSF3L	1p36.33
1685	0.0001511	0.00282	0.0001	391.54	145.9	2.68	224865_at	fatty acyl CoA reductase 1 (FAR1), mRNA.	Hs.501991	FAR1	11p15.2
386	1.3e-06	0.000104	0.0001	46.66	17.44	2.67	235922_at	CDNA FLJ39413 fis, clone PLACE6015729	Hs.665133		19
517	3.3e-06	0.000201	< 1e-07	59.57	22.32	2.67	208425_s_at	tetratricopeptide repeat, ankyrin repeat and coiled-coil containing 2 (TANC2), mRNA.	Hs.410889	TANC2	17q23.2-q23.3
952	2.24e-05	0.000741	< 1e-07	89.58	33.5	2.67	1569149_at	PDZ and LIM domain 7 (enigma)	Hs.533040	PDLIM7	5q35.3
1218	5.25e-05	0.00136	0.0004	61.22	22.9	2.67	244659_at	Transcribed locus	Hs.657033		2
1630	0.0001329	0.00257	< 1e-07	332.43	124.44	2.67	213577_at	squalene epoxidase (SQLE), mRNA.	Hs.71465	SQLE	8q24.1
1700	0.0001542	0.00286	0.0001	171.26	64.13	2.67	219278_at	mitogen-activated protein kinase kinase kinase 6 (MAP3K6), mRNA.	Hs.194694	MAP3K6	1p36.11
1745	0.0001641	0.00296	0.0002	241.99	90.66	2.67	243910_x_at	CDNA FLJ30383 fis, clone BRACE2008102	Hs.505983		12
2320	0.0003853	0.00523	0.0005	113.82	42.59	2.67	238075_at	Transcribed locus	Hs.720118		11
3053	0.0009264	0.00956	0.0028	64.49	24.18	2.67	235701_at	Transcribed locus	Hs.660986		12
212	2e-07	2.8e-05	< 1e-07	324.5	122.07	2.66	59697_at	RAB15, member RAS onocogene family (RAB15), mRNA.	Hs.512492	RAB15	14q23.3
701	8.9e-06	0.000399	< 1e-07	1179.28	443.23	2.66	201303_at	eukaryotic translation initiation factor 4A, isoform 3 (EIF4A3), mRNA.	Hs.389649	EIF4A3	17q25.3
724	1e-05	0.000435	< 1e-07	1104.38	415.43	2.66	212033_at	RNA binding motif protein 25 (RBM25), mRNA.	Hs.531106	RBM25	14q24.3
936	2.13e-05	0.000717	< 1e-07	142.23	53.43	2.66	216399_s_at	S-phase cyclin A-associated protein in the ER (SCAPER), transcript variant 1, mRNA.	Hs.458986	SCAPER	15q24
1002	2.63e-05	0.000826	0.0003	61.2	23.05	2.66	243599_at	Transcribed locus	Hs.650727		14
1008	2.65e-05	0.000828	< 1e-07	1631.93	613.92	2.66	205133_s_at	heat shock 10kDa protein 1 (chaperonin 10) (HSPE1), mRNA.	Hs.1197	HSPE1	2q33.1
1475	9.75e-05	0.00208	< 1e-07	324.15	121.75	2.66	209534_x_at	A kinase (PRKA) anchor protein 13 (AKAP13), transcript variant 3, mRNA.	Hs.459211	AKAP13	15q24-q25
1559	0.0001134	0.00229	0.0003	201.81	75.86	2.66	205107_s_at	ephrin-A4 (EFNA4), transcript variant 2, mRNA.	Hs.449913	EFNA4	1q21-q22
2110	0.0002836	0.00424	0.0003	308.87	115.92	2.66	212378_at	phosphoribosylglycinamide formyltransferase, phosphoribosylglycinamide synthetase, phosphoribosylaminoimidazole synthetase (GART), transcript variant 1, mRNA.	Hs.473648	GART	21q22.11
2632	0.000569	0.00681	0.0002	887.11	334.05	2.66	200919_at	polyhomeotic homolog 2 (Drosophila) (PHC2), transcript variant 2, mRNA.	Hs.524271	PHC2	1p34.3
2711	0.0006263	0.00728	0.0006	239.81	90.08	2.66	216532_x_at	Glutaredoxin 3	Hs.42644	GLRX3	10q26
2978	0.0008518	0.00901	0.0009	1053.68	396.31	2.66	203261_at	dynactin 6 (DCTN6), mRNA.	Hs.158427	DCTN6	8p12-p11
200	2e-07	2.8e-05	< 1e-07	100.2	37.85	2.65	242701_at	Transforming growth factor beta regulator 1	Hs.436410	TBRG1	11q24.2
842	1.53e-05	0.000571	< 1e-07	1663.05	626.43	2.65	210024_s_at	ubiquitin-conjugating enzyme E2E 3 (UBC4/5 homolog, yeast) (UBE2E3), transcript variant 2, mRNA.	Hs.470804	UBE2E3	2q32.1
1146	4.34e-05	0.00119	< 1e-07	198.4	74.99	2.65	222263_at	solute carrier family 35, member E1 (SLC35E1), mRNA.	Hs.620596	SLC35E1	19p13.11
1162	4.51e-05	0.00122	< 1e-07	213.24	80.45	2.65	218234_at	inhibitor of growth family, member 4 (ING4), transcript variant 6, mRNA.	Hs.524210	ING4	12p13.31
1324	6.66e-05	0.00159	0.0002	38.31	14.46	2.65	236552_at	Transcribed locus	Hs.658335		11
1686	0.0001511	0.00282	0.0007	64.26	24.26	2.65	210365_at	runt-related transcription factor 1 (RUNX1), transcript variant 3, mRNA.	Hs.149261	RUNX1	21q22.3
1812	0.0001835	0.00319	0.0002	488.59	184.16	2.65	219060_at	WDYHV motif containing 1 (WDYHV1), mRNA.	Hs.18029	WDYHV1	8q24.13
1924	0.0002213	0.00362	0.0013	39.18	14.78	2.65	226498_at	fms-related tyrosine kinase 1 (vascular endothelial growth factor/vascular permeability factor receptor) (FLT1), transcript variant 2, mRNA.	Hs.594454	FLT1	13q12
1948	0.000226	0.00365	0.0003	88.79	33.45	2.65	219235_s_at	phosphatase and actin regulator 4 (PHACTR4), transcript variant 2, mRNA.	Hs.225641	PHACTR4	1p35.3
2066	0.0002642	0.00403	< 1e-07	316.94	119.75	2.65	224881_at	Vitamin K epoxide reductase complex, subunit 1-like 1	Hs.427232	VKORC1L1	7q11.21
2262	0.0003456	0.00481	0.0002	66.69	25.16	2.65	235376_at	Transcribed locus	Hs.660216		3
2927	0.0008055	0.00867	0.0008	703.36	264.97	2.65	201630_s_at	acid phosphatase 1, soluble (ACP1), transcript variant 3, mRNA.	Hs.558296	ACP1	2p25
142	1e-07	1.66e-05	< 1e-07	851.93	322.4	2.64	227416_s_at	zinc finger CCHC-type and RNA binding motif 1 (ZCRB1), mRNA.	Hs.496279	ZCRB1	12q12
215	2e-07	2.8e-05	0.0001	133.82	50.71	2.64	64371_at	splicing factor, arginine/serine-rich 14 (SFRS14), transcript variant 1, mRNA.	Hs.515271	SFRS14	19p12
469	2.6e-06	0.000173	< 1e-07	1546.18	585.38	2.64	202209_at	LSM3 homolog, U6 small nuclear RNA associated (S. cerevisiae) (LSM3), mRNA.	Hs.111632	LSM3	3p25.1
569	4.4e-06	0.000244	< 1e-07	762.57	288.49	2.64	213656_s_at	kinesin light chain 1 (KLC1), transcript variant 2, mRNA.	Hs.20107	KLC1	14q32.3
1010	2.67e-05	0.000832	< 1e-07	1832.81	694.81	2.64	201623_s_at	aspartyl-tRNA synthetase (DARS), mRNA.	Hs.503787	DARS	2q21.3
1187	4.96e-05	0.00132	< 1e-07	331.31	125.4	2.64	232349_x_at	DDB1 and CUL4 associated factor 6	Hs.435741	DCAF6	1q24.2
1532	0.0001069	0.0022	< 1e-07	68.98	26.16	2.64	1555860_x_at	hypothetical LOC440944 (LOC440944), non-coding RNA.		LOC440944	3p25.3
2906	0.0007857	0.00852	0.0006	142.65	53.96	2.64	204558_at	RAD54-like (S. cerevisiae) (RAD54L), transcript variant 2, mRNA.	Hs.642042	RAD54L	1p32
202	2e-07	2.8e-05	< 1e-07	303.88	115.59	2.63	210758_at	PC4 and SFRS1 interacting protein 1 (PSIP1), transcript variant 1, mRNA.	Hs.658434	PSIP1	9p22.3
248	3e-07	3.74e-05	< 1e-07	139.68	53.04	2.63	220918_at	chromosome 21 open reading frame 96 (C21orf96), non-coding RNA.		C21orf96	21q22.12
454	2.3e-06	0.00016	< 1e-07	35.48	13.51	2.63	243031_at	Transcribed locus	Hs.661597		2
1289	6.11e-05	0.00149	0.0003	127.61	48.43	2.63	231106_at	Transcribed locus	Hs.709773		10
1322	6.65e-05	0.00159	< 1e-07	78.46	29.81	2.63	218430_s_at	regulatory factor X, 7 (RFX7), mRNA.	Hs.282855	RFX7	15q21.3
1496	0.0001017	0.00214	< 1e-07	220.12	83.8	2.63	202728_s_at	Latent transforming growth factor beta binding protein 1	Hs.713533	LTBP1	2p22-p21
1589	0.0001202	0.00238	0.0002	73.6	27.96	2.63	238737_at	chromosome 1 open reading frame 83 (C1orf83), mRNA.	Hs.558618	C1orf83	1p32.3
2522	0.0004964	0.0062	0.0003	74.38	28.24	2.63	223746_at	Serine/threonine kinase 4	Hs.472838	STK4	20q11.2-q13.2
2644	0.0005795	0.00691	0.0005	202.3	77.03	2.63	212538_at	dedicator of cytokinesis 9 (DOCK9), transcript variant 1, mRNA.	Hs.596105	DOCK9	13q32.3
2821	0.0007059	0.00789	0.0003	359.11	136.3	2.63	204258_at	chromodomain helicase DNA binding protein 1 (CHD1), mRNA.	Hs.643465	CHD1	5q15-q21
2831	0.0007137	0.00794	0.0007	133.8	50.79	2.63	221270_s_at	queuine tRNA-ribosyltransferase 1 (QTRT1), mRNA.	Hs.631638	QTRT1	19p13.3
2957	0.0008332	0.00888	0.0003	568.57	215.8	2.63	201164_s_at	pumilio homolog 1 (Drosophila) (PUM1), transcript variant 2, mRNA.	Hs.281707	PUM1	1p35.2
133	1e-07	1.66e-05	< 1e-07	92.46	35.27	2.62	1554602_at	RNA binding motif protein 8A	Hs.356873	RBM8A	1q12
634	6.2e-06	0.000308	< 1e-07	37.89	14.47	2.62	237246_at	Transcribed locus	Hs.670752		3
1067	3.26e-05	0.000963	0.0005	75.19	28.71	2.62	241702_at	ESTs
1235	5.36e-05	0.00137	< 1e-07	3574.42	1364.69	2.62	209069_s_at	H3 histone, family 3B (H3.3B) (H3F3B), mRNA.	Hs.180877	H3F3B	17q25
1493	0.0001009	0.00213	< 1e-07	54.87	20.95	2.62	233543_s_at	family with sequence similarity 175, member A (FAM175A), mRNA.	Hs.334772	FAM175A	4q21.21-q21.23
1764	0.0001708	0.00305	< 1e-07	146.21	55.86	2.62	202472_at	mannose phosphate isomerase (MPI), mRNA.	Hs.75694	MPI	15q22-qter
1863	0.000202	0.00342	0.0004	90.59	34.51	2.62	204197_s_at	runt-related transcription factor 3 (RUNX3), transcript variant 2, mRNA.	Hs.170019	RUNX3	1p36
2555	0.0005155	0.00636	0.0013	105.92	40.41	2.62	1556180_at	hypothetical protein LOC729678 (LOC729678), non-coding RNA.		LOC729678	5q35.3
3044	0.0009182	0.00951	0.0006	811.92	310.3	2.62	213850_s_at	splicing factor, arginine/serine-rich 2, interacting protein (SFRS2IP), mRNA.	Hs.210367	SFRS2IP	12q12
917	1.93e-05	0.000663	< 1e-07	68.99	26.41	2.61	223541_at	hyaluronan synthase 3 (HAS3), transcript variant 1, mRNA.	Hs.592069	HAS3	16q22.1
1394	8.04e-05	0.00182	< 1e-07	341.5	130.6	2.61	220127_s_at	F-box and leucine-rich repeat protein 12 (FBXL12), mRNA.	Hs.12439	FBXL12	19p13.2
1604	0.0001251	0.00246	0.0002	620.66	237.38	2.61	218917_s_at	AT rich interactive domain 1A (SWI-like) (ARID1A), transcript variant 2, mRNA.	Hs.468972	ARID1A	1p35.3
1716	0.0001586	0.00291	0.0006	180.09	69.07	2.61	1553510_s_at	RCD1 required for cell differentiation1 homolog (S. pombe) (RQCD1), mRNA.	Hs.148767	RQCD1	2q35
1787	0.0001775	0.00313	0.0001	3640.96	1394.69	2.61	208752_x_at	nucleosome assembly protein 1-like 1 (NAP1L1), transcript variant 2, mRNA.	Hs.524599	NAP1L1	12q21.2
2354	0.0004025	0.00539	0.0001	364.3	139.75	2.61	226195_at	chromosome 14 open reading frame 179 (C14orf179), transcript variant 2, mRNA.	Hs.532626	C14orf179	14q24.3
530	3.6e-06	0.000212	< 1e-07	170.91	65.83	2.6	216548_x_at	high-mobility group box 3-like 1 (HMGB3L1), non-coding RNA.		HMGB3L1	20q11.22
594	5.2e-06	0.000275	< 1e-07	228.74	87.82	2.6	203395_s_at	hairy and enhancer of split 1, (Drosophila) (HES1), mRNA.	Hs.250666	HES1	3q28-q29
692	8.5e-06	0.000386	< 1e-07	151.73	58.47	2.6	235783_at	mRNA turnover 4 homolog (S. cerevisiae) (MRTO4), mRNA.	Hs.463797	MRTO4	1p36.13
1119	3.94e-05	0.00111	0.0004	75.78	29.14	2.6	1557527_at	CDNA FLJ33848 fis, clone CTONG2005567	Hs.675708		21
1445	9.11e-05	0.00199	< 1e-07	257.32	99.13	2.6	225614_at	serum amyloid A-like 1 (SAAL1), mRNA.	Hs.591998	SAAL1	11p15.1
2026	0.0002504	0.00389	0.0002	183.09	70.51	2.6	201977_s_at	KIAA0141 (KIAA0141), transcript variant 1, mRNA.	Hs.210532	KIAA0141	5q31.3
2065	0.0002641	0.00403	0.0019	23.13	8.9	2.6	241535_at	Transcribed locus, strongly similar to XP_002345548.1 PREDICTED: hypothetical protein [Homo sapiens]	Hs.120377		2
2547	0.0005136	0.00635	0.0006	128.75	49.43	2.6	1554703_at	Rho guanine nucleotide exchange factor (GEF) 10	Hs.98594	ARHGEF10	8p23
3086	0.0009629	0.00983	0.0011	2359.92	907.44	2.6	209596_at	matrix-remodelling associated 5 (MXRA5), mRNA.	Hs.369422	MXRA5	Xp22.33
150	1e-07	1.66e-05	< 1e-07	42.2	16.29	2.59	233608_at	CDNA FLJ11929 fis, clone HEMBB1000434	Hs.663762		3
174	1e-07	1.66e-05	0.0001	144.78	55.93	2.59	225896_at	CDNA FLJ34018 fis, clone FCBBF2002801	Hs.513971		17
367	1.1e-06	9.19e-05	< 1e-07	71.85	27.78	2.59	243830_at	Transcribed locus	Hs.720365		3
394	1.3e-06	0.000104	< 1e-07	1607.27	620.91	2.59	208720_s_at	RNA binding motif protein 39 (RBM39), transcript variant 2, mRNA.	Hs.282901	RBM39	20q11.22
486	2.8e-06	0.000181	< 1e-07	423.77	163.6	2.59	221123_x_at	zinc finger protein 395 (ZNF395), mRNA.	Hs.435535	ZNF395	8p21.1
1266	5.82e-05	0.00145	0.0001	50.8	19.63	2.59	1555562_a_at	zinc finger, CCHC domain containing 7 (ZCCHC7), mRNA.	Hs.654700	ZCCHC7	9p13.2
1829	0.0001896	0.00327	0.0004	146.3	56.45	2.59	235216_at	establishment of cohesion 1 homolog 1 (S. cerevisiae) (ESCO1), mRNA.	Hs.464733	ESCO1	18q11.2
2319	0.0003847	0.00523	0.0002	1314.95	508.08	2.59	211759_x_at	tubulin folding cofactor B (TBCB), mRNA.	Hs.31053	TBCB	19q13.11-q13.12
2776	0.0006656	0.00755	0.0006	405.94	156.5	2.59	218438_s_at	mediator complex subunit 28 (MED28), mRNA.	Hs.434075	MED28	4p16
2888	0.0007665	0.00836	0.0002	657.59	254.21	2.59	202086_at	myxovirus (influenza virus) resistance 1, interferon-inducible protein p78 (mouse) (MX1), transcript variant 2, mRNA.	Hs.517307	MX1	21q22.3
3105	0.0009849	0.01	0.0004	448.48	173.1	2.59	221002_s_at	tetraspanin 14 (TSPAN14), transcript variant 2, mRNA.	Hs.310453	TSPAN14	10q23.1
132	< 1e-07	< 1e-07	0.0001	31.92	12.38	2.58	206504_at	cytochrome P450, family 24, subfamily A, polypeptide 1 (CYP24A1), transcript variant 2, mRNA.	Hs.89663	CYP24A1	20q13
447	2.2e-06	0.000155	< 1e-07	324.3	125.8	2.58	224730_at	DDB1 and CUL4 associated factor 7 (DCAF7), mRNA.	Hs.410596	DCAF7	17q23.3
580	4.7e-06	0.000255	< 1e-07	266.5	103.44	2.58	221548_s_at	integrin-linked kinase-associated serine/threonine phosphatase 2C (ILKAP), mRNA.	Hs.92033	ILKAP	2q37.3
899	1.83e-05	0.000641	< 1e-07	217.13	84.21	2.58	1554153_a_at	PHD finger protein 21A (PHF21A), transcript variant 2, mRNA.	Hs.502458	PHF21A	11p11.2
1027	2.82e-05	0.000865	< 1e-07	141.59	54.89	2.58	221755_at	EH domain binding protein 1-like 1 (EHBP1L1), mRNA.	Hs.502867	EHBP1L1	11q13.1
1985	0.0002375	0.00377	0.0001	419.52	162.63	2.58	222628_s_at	REV1 homolog (S. cerevisiae) (REV1), transcript variant 2, mRNA.	Hs.443077	REV1	2q11.1-q11.2
2584	0.0005313	0.00648	0.0016	126.42	48.94	2.58	244808_at	GRAM domain containing 1A	Hs.515351	GRAMD1A	19q13.11-q13.12
696	8.6e-06	0.000388	< 1e-07	142.05	55.18	2.57	229887_at	ALS2 C-terminal like (ALS2CL), transcript variant 3, mRNA.	Hs.517937	ALS2CL	3p21.31
984	2.41e-05	0.000771	< 1e-07	354.23	137.95	2.57	223413_s_at	Ly1 antibody reactive homolog (mouse) (LYAR), transcript variant 2, mRNA.	Hs.425427	LYAR	4p16.3
1048	3.01e-05	0.000905	0.0002	65.62	25.53	2.57	215043_s_at	Glucuronidase, beta pseudogene 3	Hs.631974	GUSBP3	5q13.2
1145	4.3e-05	0.00118	0.0002	87.44	34.02	2.57	210389_x_at	tubulin, delta 1 (TUBD1), mRNA.	Hs.463638	TUBD1	17q23.1
1783	0.0001771	0.00313	< 1e-07	345.49	134.44	2.57	213427_at	ribonuclease P/MRP 40kDa subunit (RPP40), mRNA.	Hs.511756	RPP40	6p25.1
1866	0.0002037	0.00344	0.0001	70.53	27.45	2.57	202509_s_at	tumor necrosis factor, alpha-induced protein 2 (TNFAIP2), mRNA.	Hs.525607	TNFAIP2	14q32
2030	0.0002521	0.00391	0.0006	43.91	17.08	2.57	237689_at	Seryl-tRNA synthetase	Hs.531176	SARS	1p13.3-p13.1
2125	0.0002909	0.00431	< 1e-07	1363.22	530.4	2.57	201804_x_at	tubulin folding cofactor B (TBCB), mRNA.	Hs.31053	TBCB	19q13.11-q13.12
2172	0.0003091	0.00448	0.0007	201.42	78.29	2.57	203129_s_at	kinesin family member 5C (KIF5C), mRNA.	Hs.660699	KIF5C	2q23.1
2205	0.0003204	0.00458	0.0006	860.9	335.26	2.57	1555945_s_at	family with sequence similarity 120A (FAM120A), mRNA.	Hs.372003	FAM120A	9q22.31
2514	0.0004926	0.00617	0.0003	807.82	314.31	2.57	222216_s_at	mitochondrial ribosomal protein L17 (MRPL17), nuclear gene encoding mitochondrial protein, mRNA.	Hs.523456	MRPL17	11p15.5-p15.4
2784	0.0006699	0.00758	0.002	145.37	56.66	2.57	210821_x_at	centromere protein A (CENPA), transcript variant 1, mRNA.	Hs.1594	CENPA	2p24-p21
149	1e-07	1.66e-05	< 1e-07	58.62	22.91	2.56	230014_at	Transcribed locus	Hs.665568		2
591	5.1e-06	0.000271	< 1e-07	276.98	108.34	2.56	232683_s_at	poly (ADP-ribose) polymerase family, member 6 (PARP6), mRNA.	Hs.270244	PARP6	15q23
683	7.9e-06	0.000364	< 1e-07	241.69	94.58	2.56	218920_at	family with sequence similarity 193, member B (FAM193B), transcript variant 1, mRNA.	Hs.484289	FAM193B	5q35.3
1276	5.89e-05	0.00145	0.0001	272.57	106.62	2.56	208149_x_at	DEAD/H (Asp-Glu-Ala-Asp/His) box polypeptide 11 (CHL1-like helicase homolog, S. cerevisiae) (DDX11), transcript variant 2, mRNA.	Hs.443960	DDX11	12p11
1477	9.81e-05	0.00209	0.0001	1599.9	624.34	2.56	228053_s_at	translocase of outer mitochondrial membrane 5 homolog (yeast) (TOMM5), nuclear gene encoding mitochondrial protein, transcript variant 1, mRNA.	Hs.130774	TOMM5	9p13.2
1551	0.0001114	0.00226	0.0002	70.97	27.69	2.56	206613_s_at	TATA box binding protein (TBP)-associated factor, RNA polymerase I, A, 48kDa (TAF1A), transcript variant 2, mRNA.	Hs.153088	TAF1A	1q42
2019	0.0002482	0.00387	0.0021	44.71	17.46	2.56	205869_at	protease, serine, 1 (trypsin 1) (PRSS1), mRNA.	Hs.622865	PRSS1	7q34
2046	0.0002589	0.00399	0.0002	1161	453.55	2.56	218059_at	zinc finger protein 706 (ZNF706), transcript variant 3, mRNA.	Hs.374485	ZNF706	8q22.3
2100	0.00028	0.0042	0.0005	1751.18	684.92	2.56	208743_s_at	tyrosine 3-monooxygenase/tryptophan 5-monooxygenase activation protein, beta polypeptide (YWHAB), transcript variant 2, mRNA.	Hs.643544	YWHAB	20q13.1
2210	0.0003217	0.00459	0.0002	191.43	74.78	2.56	203334_at	DEAH (Asp-Glu-Ala-His) box polypeptide 8 (DHX8), mRNA.	Hs.463105	DHX8	17q21.31
2471	0.0004656	0.00593	0.0004	98.5	38.52	2.56	219901_at	FYVE, RhoGEF and PH domain containing 6 (FGD6), mRNA.	Hs.506381	FGD6	12q22
2618	0.0005571	0.00671	0.0004	178.69	69.84	2.56	223214_s_at	zinc fingers and homeoboxes 1 (ZHX1), transcript variant 2, mRNA.	Hs.612084	ZHX1	8q24.13
3045	0.0009204	0.00952	0.001	134.62	52.54	2.56	227858_at	pecanex-like 3 (Drosophila) (PCNXL3), mRNA.	Hs.380801	PCNXL3	11q13.1
3058	0.0009357	0.00964	0.001	111.41	43.55	2.56	215470_at	General transcription factor IIH, polypeptide 2, 44kDa	Hs.655216	GTF2H2	5q12.2-q13.3
3116	0.0009987	0.0101	0.0008	153.91	60.09	2.56	224078_at	hippocampus abundant transcript-like 1 (HIATL1), mRNA.	Hs.555996	HIATL1	9q22.32
800	1.33e-05	0.000523	< 1e-07	67.47	26.43	2.55	239448_at	Transcribed locus	Hs.658524		15
1425	8.6e-05	0.0019	< 1e-07	1629.63	638.75	2.55	201840_at	neural precursor cell expressed, developmentally down-regulated 8 (NEDD8), mRNA.	Hs.531064	NEDD8	14q12
2104	0.0002812	0.00421	0.0006	305.41	119.55	2.55	225697_at	cyclin-dependent kinase 12 (CDK12), transcript variant 2, mRNA.	Hs.416108	CDK12	17q12
294	5e-07	5.36e-05	< 1e-07	52.37	20.63	2.54	233309_at	CDNA FLJ11759 fis, clone HEMBA1005616	Hs.665346		9
443	2.1e-06	0.000149	< 1e-07	112.85	44.38	2.54	222245_s_at	fer-1-like 4 (C. elegans) (FER1L4), non-coding RNA.		FER1L4	20q11.22
484	2.8e-06	0.000181	< 1e-07	755.54	297.77	2.54	208979_at	nuclear receptor coactivator 6 (NCOA6), mRNA.	Hs.368971	NCOA6	20q11
1125	4.01e-05	0.00112	< 1e-07	113.61	44.74	2.54	1558139_at	PREDICTED: hypothetical protein LOC100287820 (LOC100287820), mRNA.		LOC100287820	14
1434	8.86e-05	0.00195	< 1e-07	311.74	122.9	2.54	229269_x_at	single stranded DNA binding protein 4 (SSBP4), transcript variant 2, mRNA.	Hs.515259	SSBP4	19p13.1
1756	0.0001684	0.00302	0.0005	85.81	33.83	2.54	206176_at	bone morphogenetic protein 6 (BMP6), mRNA.	Hs.285671	BMP6	6p24-p23
2723	0.0006366	0.00737	0.0009	45.7	17.98	2.54	242776_at	Zinc finger, CCHC domain containing 6	Hs.597057	ZCCHC6	9q21
3001	0.0008723	0.00916	0.0008	154.45	60.81	2.54	214291_at	Ribosomal protein L17	Hs.374588	RPL17	18q21
361	1e-06	8.63e-05	< 1e-07	975.4	385.97	2.53	225098_at	abl-interactor 2 (ABI2), mRNA.	Hs.471156	ABI2	2q33
451	2.3e-06	0.00016	< 1e-07	235.81	93.21	2.53	225584_at	HLA complex group 18 (HCG18), non-coding RNA.		HCG18	6p21.3
873	1.69e-05	0.000609	< 1e-07	166.13	65.74	2.53	224884_at	A kinase (PRKA) anchor protein 13 (AKAP13), transcript variant 3, mRNA.	Hs.459211	AKAP13	15q24-q25
1095	3.59e-05	0.00103	< 1e-07	89.01	35.23	2.53	204501_at	nephroblastoma overexpressed gene (NOV), mRNA.	Hs.235935	NOV	8q24.1
1219	5.26e-05	0.00136	0.0001	1194.13	471.83	2.53	225227_at	CDNA clone IMAGE:5299642	Hs.536655		3
1362	7.45e-05	0.00172	< 1e-07	77.16	30.54	2.53	239432_at	Hypothetical LOC379025	Hs.531089	FLJ31306	14q23.1
1572	0.0001163	0.00233	< 1e-07	116	45.94	2.53	204858_s_at	thymidine phosphorylase (TYMP), transcript variant 3, mRNA.	Hs.592212	TYMP	22q13.33
1610	0.0001263	0.00247	0.0002	58.08	22.92	2.53	204198_s_at	runt-related transcription factor 3 (RUNX3), transcript variant 2, mRNA.	Hs.170019	RUNX3	1p36
1904	0.0002137	0.00354	0.0003	1100.27	434.18	2.53	209694_at	6-pyruvoyltetrahydropterin synthase (PTS), mRNA.	Hs.503860	PTS	11q22.3-q23.3
2265	0.0003464	0.00482	0.0001	379.03	149.75	2.53	212832_s_at	cytoskeleton associated protein 5 (CKAP5), transcript variant 2, mRNA.	Hs.201253	CKAP5	11p11.2
2519	0.0004957	0.0062	0.0013	142.89	56.55	2.53	227232_at	Enah/Vasp-like	Hs.125867	EVL	14q32.2
2777	0.0006657	0.00755	0.0001	243.78	96.22	2.53	227039_at	A kinase (PRKA) anchor protein 13 (AKAP13), transcript variant 3, mRNA.	Hs.459211	AKAP13	15q24-q25
2819	0.000704	0.00787	0.0012	835.23	329.71	2.53	208993_s_at	peptidylprolyl isomerase G (cyclophilin G) (PPIG), mRNA.	Hs.470544	PPIG	2q31.1
3021	0.0008942	0.00933	0.001	810.68	319.83	2.53	202785_at	NADH dehydrogenase (ubiquinone) 1 alpha subcomplex, 7, 14.5kDa (NDUFA7), mRNA.	Hs.333427	NDUFA7	19p13.2
3067	0.0009444	0.0097	0.0013	180.13	71.09	2.53	215807_s_at	plexin B1 (PLXNB1), transcript variant 2, mRNA.	Hs.476209	PLXNB1	3p21.31
352	1e-06	8.63e-05	< 1e-07	166.17	65.94	2.52	219968_at	zinc finger protein 589 (ZNF589), mRNA.	Hs.172602	ZNF589	3p21
441	2.1e-06	0.000149	< 1e-07	291.35	115.65	2.52	212357_at	Family with sequence similarity 168, member A	Hs.475334	FAM168A	11q13.4
1200	5.1e-05	0.00134	0.0004	88.96	35.32	2.52	227992_s_at	non-protein coding RNA 85 (NCRNA00085), non-coding RNA.		NCRNA00085	19q13.41
1258	5.73e-05	0.00143	< 1e-07	973.59	387.06	2.52	221689_s_at	phosphatidylinositol glycan anchor biosynthesis, class P (PIGP), transcript variant 2, mRNA.	Hs.656565	PIGP	21q22.2
1271	5.87e-05	0.00145	< 1e-07	274.16	108.65	2.52	202701_at	bone morphogenetic protein 1 (BMP1), transcript variant BMP1-3, mRNA.	Hs.1274	BMP1	8p21.3
1346	7.16e-05	0.00168	0.0001	220.57	87.44	2.52	225135_at	SIN3 homolog A, transcription regulator (yeast) (SIN3A), transcript variant 3, mRNA.	Hs.513039	SIN3A	15q24.2
1369	7.55e-05	0.00174	0.0001	288.3	114.33	2.52	201321_s_at	SWI/SNF related, matrix associated, actin dependent regulator of chromatin, subfamily c, member 2 (SMARCC2), transcript variant 2, mRNA.	Hs.236030	SMARCC2	12q13-q14
1468	9.56e-05	0.00205	0.0001	99.48	39.52	2.52	238768_at	chromosome 2 open reading frame 68 (C2orf68), mRNA.	Hs.516159	C2orf68	2p11.2
1678	0.0001487	0.00279	0.0002	88.45	35.07	2.52	242691_at	CDNA FLJ44137 fis, clone THYMU2009186	Hs.445715		19
1770	0.000173	0.00308	0.0005	118.19	46.88	2.52	242297_at	Transcribed locus	Hs.686668		6
1871	0.0002051	0.00345	0.0002	277.95	110.42	2.52	226572_at	Suppressor of cytokine signaling 7	Hs.514132	SOCS7	17q12
2056	0.0002614	0.00401	0.0005	62.47	24.75	2.52	220773_s_at	gephyrin (GPHN), transcript variant 2, mRNA.	Hs.208765	GPHN	14q23.3
2119	0.0002887	0.00429	0.0002	401.42	159.57	2.52	221564_at	Protein arginine methyltransferase 2	Hs.154163	PRMT2	21q22.3
2452	0.0004552	0.00585	0.0003	317.09	125.78	2.52	212757_s_at	calcium/calmodulin-dependent protein kinase II gamma (CAMK2G), transcript variant 4, mRNA.	Hs.523045	CAMK2G	10q22
2549	0.0005142	0.00635	0.0006	76.53	30.4	2.52	243630_at	Transcribed locus	Hs.667582		14
2687	0.00061	0.00715	0.0006	1443.05	571.56	2.52	217379_at
752	1.07e-05	0.000447	0.0001	65.17	25.94	2.51	206796_at	WNT1 inducible signaling pathway protein 1 (WISP1), transcript variant 1, mRNA.	Hs.492974	WISP1	8q24.1-q24.3
779	1.22e-05	0.000493	< 1e-07	124.3	49.52	2.51	206959_s_at	UPF3 regulator of nonsense transcripts homolog A (yeast) (UPF3A), transcript variant 2, mRNA.	Hs.533855	UPF3A	13q34
849	1.58e-05	0.000586	0.0001	169.94	67.57	2.51	216894_x_at	cyclin-dependent kinase inhibitor 1C (p57, Kip2) (CDKN1C), transcript variant 2, mRNA.	Hs.106070	CDKN1C	11p15.5
872	1.69e-05	0.000609	< 1e-07	177.86	70.89	2.51	217313_at
955	2.25e-05	0.000742	< 1e-07	213.47	85.17	2.51	227215_at	golgi associated PDZ and coiled-coil motif containing (GOPC), transcript variant 1, mRNA.	Hs.191539	GOPC	6q21
1321	6.64e-05	0.00158	0.0003	186.12	74.17	2.51	1566079_at	ELOVL family member 5, elongation of long chain fatty acids (FEN1/Elo2, SUR4/Elo3-like, yeast)	Hs.520189	ELOVL5	6p21.1-p12.1
1560	0.0001135	0.00229	0.0002	93.09	37.14	2.51	204401_at	potassium intermediate/small conductance calcium-activated channel, subfamily N, member 4 (KCNN4), mRNA.	Hs.10082	KCNN4	19q13.2
1860	0.0002013	0.00341	0.0001	104.18	41.44	2.51	1555483_x_at	filamin binding LIM protein 1 (FBLIM1), transcript variant 2, mRNA.	Hs.530101	FBLIM1	1p36.21
1938	0.0002246	0.00365	0.0002	236.95	94.59	2.51	223931_s_at	checkpoint with forkhead and ring finger domains (CHFR), transcript variant 5, mRNA.	Hs.29698	CHFR	12q24.33
2094	0.0002761	0.00415	0.0001	470.03	187.6	2.51	203882_at	interferon regulatory factor 9 (IRF9), mRNA.	Hs.1706	IRF9	14q11.2
2323	0.0003863	0.00524	0.0006	849.13	338.68	2.51	1555950_a_at	CD55 molecule, decay accelerating factor for complement (Cromer blood group) (CD55), transcript variant 1, mRNA.	Hs.126517	CD55	1q32
2374	0.0004138	0.00549	0.0002	466.29	185.45	2.51	227034_at	ankyrin repeat domain 57 (ANKRD57), mRNA.	Hs.355455	ANKRD57	2q13
2418	0.0004363	0.00569	0.0007	224.22	89.49	2.51	207563_s_at	O-linked N-acetylglucosamine (GlcNAc) transferase (UDP-N-acetylglucosamine:polypeptide-N-acetylglucosaminyl transferase) (OGT), transcript variant 2, mRNA.	Hs.405410	OGT	Xq13
2615	0.0005558	0.0067	0.0052	48.88	19.44	2.51	1554676_at	Serglycin	Hs.1908	SRGN	10q22.1
3018	0.0008927	0.00932	0.0006	269.31	107.26	2.51	221579_s_at	nudix (nucleoside diphosphate linked moiety X)-type motif 3 (NUDT3), mRNA.	Hs.188882	NUDT3	6p21.2
300	6e-07	6.06e-05	< 1e-07	49.6	19.84	2.5	239718_at	CDNA FLJ42310 fis, clone TRACH2007733	Hs.723204		2
466	2.6e-06	0.000173	< 1e-07	342.35	136.74	2.5	218780_at	hook homolog 2 (Drosophila) (HOOK2), transcript variant 2, mRNA.	Hs.30792	HOOK2	19p13.2
907	1.87e-05	0.00065	< 1e-07	44.67	17.86	2.5	211610_at	Kruppel-like factor 6	Hs.4055	KLF6	10p15
1022	2.75e-05	0.000848	0.0002	55.51	22.17	2.5	1557543_at	Transcribed locus	Hs.684024		1
1130	4.06e-05	0.00113	0.0001	821.27	328.19	2.5	209507_at	replication protein A3, 14kDa (RPA3), mRNA.	Hs.487540	RPA3	7p22
1154	4.4e-05	0.0012	< 1e-07	70.02	28.01	2.5	1556690_s_at	Full length insert cDNA clone YB34H05	Hs.684624		19
1588	0.0001202	0.00238	0.0001	336.23	134.43	2.5	215089_s_at	RNA binding motif protein 10	Hs.401509	RBM10	Xp11.23
1836	0.0001923	0.0033	0.0002	108.65	43.4	2.5	230411_at	CDNA FLJ41934 fis, clone PERIC2005111	Hs.595400		8
3031	0.000906	0.00942	0.002	37.56	15.03	2.5	1557707_at	UV-B repressed sequence, HUR 8	Hs.684591		6
160	1e-07	1.66e-05	< 1e-07	84.53	33.93	2.49	238511_at	Similar to FLJ16518 protein	Hs.720090	LOC440288	15q24.1
306	6e-07	6.06e-05	< 1e-07	60.25	24.25	2.49	242766_at	PREDICTED: similar to erlectin (LOC100288870), miscRNA.	Hs.558872	LOC100288870	21
332	8e-07	7.48e-05	< 1e-07	229.09	92.12	2.49	214508_x_at	cAMP responsive element modulator (CREM), transcript variant 12, mRNA.	Hs.200250	CREM	10p11.21
1297	6.32e-05	0.00153	0.0001	302.86	121.7	2.49	209506_s_at	nuclear receptor subfamily 2, group F, member 1 (NR2F1), mRNA.	Hs.519445	NR2F1	5q14
1809	0.0001825	0.00318	0.0002	2815.82	1129.69	2.49	218213_s_at	chromosome 11 open reading frame 10 (C11orf10), mRNA.	Hs.437779	C11orf10	11q12-q13.1
2259	0.0003448	0.00481	0.0007	65.2	26.23	2.49	235722_at	synaptojanin 2 binding protein (SYNJ2BP), mRNA.	Hs.443661	SYNJ2BP	14q24.2
2331	0.0003888	0.00526	0.0023	72.64	29.13	2.49	227349_at	CDNA FLJ11381 fis, clone HEMBA1000501	Hs.463677		10
372	1.1e-06	9.19e-05	< 1e-07	400.38	161.7	2.48	209311_at	BCL2-like 2 (BCL2L2), mRNA.	Hs.410026	BCL2L2	14q11.2-q12
1605	0.0001251	0.00246	0.0001	3158.67	1273.1	2.48	208680_at	peroxiredoxin 1 (PRDX1), transcript variant 3, mRNA.	Hs.180909	PRDX1	1p34.1
1730	0.0001613	0.00294	0.0001	106.37	42.89	2.48	225753_at	zinc finger protein 513 (ZNF513), mRNA.	Hs.515872	ZNF513	2p23.3
1759	0.0001694	0.00303	0.0001	322.68	129.85	2.48	212584_at	aquarius homolog (mouse) (AQR), mRNA.	Hs.510958	AQR	15q14
2053	0.0002604	0.00399	0.0001	74.26	29.89	2.48	215990_s_at	B-cell CLL/lymphoma 6 (BCL6), transcript variant 3, mRNA.	Hs.478588	BCL6	3q27
2108	0.0002828	0.00423	0.0014	57.24	23.11	2.48	233689_at	CDNA: FLJ23163 fis, clone LNG09751	Hs.677400		10
2582	0.0005307	0.00648	0.0006	89.24	35.97	2.48	241701_at	Rho GTPase activating protein 21 (ARHGAP21), mRNA.	Hs.524195	ARHGAP21	10p12.1
2969	0.0008453	0.00897	0.0004	1386.59	559.7	2.48	225498_at	chromatin modifying protein 4B (CHMP4B), mRNA.	Hs.472471	CHMP4B	20q11.22
158	1e-07	1.66e-05	< 1e-07	219.49	88.91	2.47	1558837_a_at	MRNA; cDNA DKFZp667A182 (from clone DKFZp667A182)	Hs.657798		2
374	1.1e-06	9.19e-05	< 1e-07	192.95	78.2	2.47	226090_x_at	RAB, member of RAS oncogene family-like 3 (RABL3), mRNA.	Hs.444360	RABL3	3q13.33
1567	0.0001152	0.00232	< 1e-07	54.85	22.22	2.47	228906_at	tet oncogene 1 (TET1), mRNA.	Hs.567594	TET1	10q21
2031	0.0002521	0.00391	0.0002	492.63	199.76	2.47	215160_x_at	FSHD region gene 1 family, member B	Hs.653099	FRG1B	20q11.21
2295	0.0003622	0.00497	0.001	64.11	25.97	2.47	1563469_at	Transcribed locus	Hs.684023		10
2400	0.000426	0.00559	< 1e-07	136.75	55.27	2.47	217735_s_at	eukaryotic translation initiation factor 2-alpha kinase 1 (EIF2AK1), transcript variant 2, mRNA.	Hs.520205	EIF2AK1	7p22
2617	0.0005565	0.0067	0.0044	43.44	17.59	2.47	1552867_at	Zinc finger, MYM-type 2	Hs.644041	ZMYM2	13q11-q12
2743	0.0006498	0.00746	0.0009	225.17	91.2	2.47	226315_at	zinc finger protein 830 (ZNF830), mRNA.	Hs.413678	ZNF830	17q12
2939	0.0008158	0.00874	0.0006	370.44	149.79	2.47	220355_s_at	polybromo 1 (PBRM1), transcript variant 4, mRNA.	Hs.189920	PBRM1	3p21
429	1.9e-06	0.000138	< 1e-07	138.51	56.37	2.46	219655_at	chromosome 7 open reading frame 10 (C7orf10), mRNA.	Hs.586313	C7orf10	7p14.1
481	2.8e-06	0.000181	0.0001	142.52	57.85	2.46	232145_at	Transcribed locus	Hs.678079		2
668	7.4e-06	0.000348	< 1e-07	6465.18	2626.15	2.46	200738_s_at	phosphoglycerate kinase 1 (PGK1), mRNA.	Hs.78771	PGK1	Xq13
1132	4.12e-05	0.00115	0.0002	255.71	103.79	2.46	221860_at	Transcribed locus	Hs.446623		19
1372	7.58e-05	0.00174	0.0001	240.9	98.07	2.46	212836_at	polymerase (DNA-directed), delta 3, accessory subunit (POLD3), mRNA.	Hs.82502	POLD3	11q14
1512	0.0001034	0.00215	< 1e-07	60.93	24.74	2.46	242260_at	Matrin 3	Hs.268939	MATR3	5q31.2
2739	0.0006478	0.00745	0.0009	3726.52	1515.87	2.46	212227_x_at	eukaryotic translation initiation factor 1 (EIF1), mRNA.	Hs.150580	EIF1	17q21.2
2749	0.0006533	0.00748	0.0002	174	70.67	2.46	203522_at	copper chaperone for superoxide dismutase (CCS), mRNA.	Hs.502917	CCS	11q13
2792	0.0006736	0.0076	0.0009	1282.79	522.21	2.46	221580_s_at	TATA box binding protein (TBP)-associated factor, RNA polymerase I, D, 41kDa	Hs.355750	TAF1D	11q21
3004	0.0008761	0.00919	0.0004	561.56	228.13	2.46	211595_s_at	mitochondrial ribosomal protein S11 (MRPS11), nuclear gene encoding mitochondrial protein, transcript variant 2, mRNA.	Hs.111286	MRPS11	15q25
3113	0.0009942	0.0101	0.0002	289.73	117.85	2.46	208860_s_at	alpha thalassemia/mental retardation syndrome X-linked (RAD54 homolog, S. cerevisiae) (ATRX), transcript variant 2, mRNA.	Hs.533526	ATRX	Xq13.1-q21.1
438	2.1e-06	0.000149	< 1e-07	900.06	367.41	2.45	204839_at	processing of precursor 5, ribonuclease P/MRP subunit (S. cerevisiae) (POP5), transcript variant 1, mRNA.	Hs.279913	POP5	12q24.31
691	8.4e-06	0.000383	< 1e-07	160.14	65.42	2.45	220938_s_at	glucocorticoid modulatory element binding protein 1 (GMEB1), transcript variant 2, mRNA.	Hs.632373	GMEB1	1p35.3
749	1.05e-05	0.000442	0.0001	33.53	13.68	2.45	210034_s_at	Ribosomal protein L5	Hs.532359	RPL5	1p22.1
753	1.07e-05	0.000447	< 1e-07	106.58	43.54	2.45	232171_x_at	hypothetical LOC100129637 (LOC100129637), non-coding RNA.		LOC100129637	16q24.2
1005	2.65e-05	0.000828	< 1e-07	336	136.92	2.45	206992_s_at	ATP synthase, H+ transporting, mitochondrial F0 complex, subunit s (factor B) (ATP5S), nuclear gene encoding mitochondrial protein, transcript variant 3, mRNA.	Hs.438489	ATP5S	14q21.3
2260	0.000345	0.00481	0.0005	374.37	153.1	2.45	212073_at	Transcribed locus	Hs.446484		20
2378	0.0004155	0.00551	0.0003	4053.68	1651.35	2.45	201268_at	non-metastatic cells 2, protein (NM23B) expressed in (NME2), transcript variant 4, mRNA.	Hs.463456	NME2	17q21.3
2444	0.0004514	0.00582	0.0007	233.52	95.45	2.45	203742_s_at	thymine-DNA glycosylase (TDG), mRNA.	Hs.584809	TDG	12q24.1
2466	0.0004618	0.0059	0.0003	2291.9	934.18	2.45	208742_s_at	Sin3A-associated protein, 18kDa (SAP18), mRNA.	Hs.524899	SAP18	13q12.11
2541	0.0005097	0.00632	0.0005	118.72	48.49	2.45	236458_at	Transcribed locus	Hs.643070		3
365	1e-06	8.63e-05	< 1e-07	68.54	28.13	2.44	237352_at	Transcribed locus	Hs.30332		5
498	3e-06	0.00019	< 1e-07	1671.18	684.2	2.44	201220_x_at	C-terminal binding protein 2 (CTBP2), transcript variant 1, mRNA.	Hs.501345	CTBP2	10q26.13
767	1.13e-05	0.000464	< 1e-07	55.09	22.61	2.44	231874_at	family with sequence similarity 126, member B (FAM126B), mRNA.	Hs.24701	FAM126B	2q33.1
995	2.53e-05	0.000801	< 1e-07	223.75	91.62	2.44	241347_at	ring finger protein 213 (RNF213), transcript variant 2, mRNA.	Hs.195642	RNF213	17q25.3
1210	5.17e-05	0.00135	0.0001	142.74	58.57	2.44	231859_at	chromosome 14 open reading frame 132 (C14orf132), non-coding RNA.		C14orf132	14q32.2
1587	0.0001194	0.00237	0.0001	271.44	111.45	2.44	226267_at	Jun dimerization protein 2 (JDP2), transcript variant 3, mRNA.	Hs.196482	JDP2	14q24.3
1993	0.0002403	0.0038	0.0004	36.18	14.86	2.44	244427_at	Kinesin family member 23	Hs.270845	KIF23	15q23
2216	0.0003244	0.00461	0.0001	1446.16	592.57	2.44	221485_at	UDP-Gal:betaGlcNAc beta 1,4- galactosyltransferase, polypeptide 5 (B4GALT5), mRNA.	Hs.370487	B4GALT5	20q13.1-q13.2
53	< 1e-07	< 1e-07	< 1e-07	840.08	345.33	2.43	201184_s_at	chromodomain helicase DNA binding protein 4 (CHD4), mRNA.	Hs.162233	CHD4	12p13
756	1.08e-05	0.00045	< 1e-07	312.41	128.6	2.43	209336_at	PWP2 periodic tryptophan protein homolog (yeast) (PWP2), mRNA.	Hs.449076	PWP2	21q22.3
990	2.49e-05	0.000792	< 1e-07	217.48	89.52	2.43	217094_s_at	itchy E3 ubiquitin protein ligase homolog (mouse) (ITCH), mRNA.	Hs.632272	ITCH	20q11.22-q11.23
1228	5.34e-05	0.00137	< 1e-07	2932.71	1208.14	2.43	220755_s_at	chromosome 6 open reading frame 48 (C6orf48), transcript variant 2, mRNA.	Hs.640836	C6orf48	6p21.3
1290	6.14e-05	0.0015	0.0002	84.58	34.8	2.43	228819_at	tetraspanin 18 (TSPAN18), mRNA.	Hs.385634	TSPAN18	11p11.2
1507	0.0001028	0.00215	< 1e-07	57.4	23.62	2.43	234738_s_at	hypothetical LOC100129637 (LOC100129637), non-coding RNA.		LOC100129637	16q24.2
1882	0.0002078	0.00348	0.0007	28.69	11.82	2.43	243315_at	Transcribed locus	Hs.665088		18
2381	0.0004173	0.00552	0.0015	58.72	24.17	2.43	232573_at	MRNA full length insert cDNA clone EUROIMAGE 2004482	Hs.667730		8
2406	0.0004289	0.00562	0.0002	102.09	42.07	2.43	224455_s_at	ADP-dependent glucokinase (ADPGK), transcript variant 1, mRNA.	Hs.654636	ADPGK	15q24.1
370	1.1e-06	9.19e-05	< 1e-07	88.59	36.55	2.42	214474_at	protein kinase, AMP-activated, beta 2 non-catalytic subunit (PRKAB2), mRNA.	Hs.50732	PRKAB2	1q21.1
674	7.6e-06	0.000354	< 1e-07	115.85	47.92	2.42	227488_at	Hypothetical protein MGC16121	Hs.416379	MGC16121	Xq26.3
1410	8.39e-05	0.00187	0.0005	63.82	26.34	2.42	239385_at	TRK-fused gene	Hs.518123	TFG	3q12.2
1489	0.0001002	0.00212	0.0002	412.02	170.59	2.42	219275_at	programmed cell death 5 (PDCD5), mRNA.	Hs.443831	PDCD5	19q12-q13.1
1518	0.0001041	0.00216	< 1e-07	97.65	40.32	2.42	227134_at	synaptotagmin-like 1 (SYTL1), mRNA.	Hs.469175	SYTL1	1p36.11
1613	0.000127	0.00248	0.0003	78.84	32.55	2.42	235754_at	Hemochromatosis	Hs.233325	HFE	6p21.3
2084	0.000272	0.00411	0.0002	382.81	157.98	2.42	226943_at	chromosome 12 open reading frame 73 (C12orf73), mRNA.	Hs.42547	C12orf73	12q23.3
2310	0.0003777	0.00515	0.0003	72.44	29.91	2.42	230369_at	G protein-coupled receptor 161	Hs.271809	GPR161	1q24.2
2401	0.0004263	0.00559	0.0011	127.29	52.63	2.42	235389_at	PHD finger protein 20	Hs.517044	PHF20	20q11.22-q11.23
2503	0.0004893	0.00616	0.0009	40.48	16.71	2.42	229437_at	MIR155 host gene (non-protein coding) (MIR155HG), non-coding RNA.		MIR155HG	21q21.3
2546	0.0005127	0.00635	0.0001	43.1	17.8	2.42	60794_f_at	Zinc finger protein 814	Hs.634143	ZNF814	19q13.43
2747	0.0006509	0.00747	0.0005	259.05	106.97	2.42	203127_s_at	serine palmitoyltransferase, long chain base subunit 2 (SPTLC2), mRNA.	Hs.435661	SPTLC2	14q24.3-q31
3034	0.0009094	0.00944	0.0006	135.66	55.95	2.42	206123_at	lethal giant larvae homolog 1 (Drosophila) (LLGL1), mRNA.	Hs.513983	LLGL1	17p11.2
1171	4.68e-05	0.00126	< 1e-07	119.09	49.31	2.41	218500_at	chromosome 8 open reading frame 55 (C8orf55), mRNA.	Hs.368402	C8orf55	8q24.3
1500	0.0001021	0.00214	< 1e-07	79.26	32.83	2.41	222590_s_at	nemo-like kinase (NLK), mRNA.	Hs.208759	NLK	17q11.2
1945	0.0002254	0.00365	0.0002	341.96	141.91	2.41	208984_x_at	RNA binding motif protein 10 (RBM10), transcript variant 2, mRNA.	Hs.401509	RBM10	Xp11.23
1947	0.0002257	0.00365	< 1e-07	1400.66	581.05	2.41	200737_at	phosphoglycerate kinase 1 (PGK1), mRNA.	Hs.78771	PGK1	Xq13
2228	0.0003301	0.00467	0.0007	112.59	46.78	2.41	1559582_at	Homo sapiens, clone IMAGE:5441133, mRNA
2343	0.0003983	0.00536	0.0004	886.05	368.4	2.41	201725_at	cell division cycle 123 homolog (S. cerevisiae) (CDC123), mRNA.	Hs.412842	CDC123	10p13
2353	0.0004023	0.00539	0.0007	849.82	352.02	2.41	202690_s_at	small nuclear ribonucleoprotein D1 polypeptide 16kDa (SNRPD1), mRNA.	Hs.464734	SNRPD1	18q11.2
2505	0.0004899	0.00616	0.0012	184.66	76.51	2.41	216026_s_at	polymerase (DNA directed), epsilon (POLE), mRNA.	Hs.524871	POLE	12q24.3
3032	0.0009072	0.00943	0.0007	4267.29	1771.32	2.41	211858_x_at	GNAS complex locus	Hs.125898	GNAS	20q13.3
182	1e-07	1.66e-05	< 1e-07	952.81	397.23	2.4	212067_s_at	complement component 1, r subcomponent (C1R), mRNA.	Hs.524224	C1R	12p13
403	1.4e-06	0.000109	< 1e-07	383.99	160.08	2.4	218801_at	UDP-glucose glycoprotein glucosyltransferase 2 (UGGT2), mRNA.	Hs.193226	UGGT2	13q32.1
836	1.51e-05	0.000568	0.0001	387.26	161.09	2.4	1553709_a_at	PRP38 pre-mRNA processing factor 38 (yeast) domain containing A (PRPF38A), mRNA.	Hs.5301	PRPF38A	1p33-p32.1
1039	2.96e-05	0.000897	0.0001	155.64	64.97	2.4	237561_x_at	Transcribed locus	Hs.676870		19
1163	4.53e-05	0.00123	< 1e-07	125.33	52.31	2.4	233562_at	hypothetical LOC84856 (LOC84856), non-coding RNA.		LOC84856	10q11.21
1245	5.54e-05	0.0014	< 1e-07	98.95	41.24	2.4	218737_at	strawberry notch homolog 1 (Drosophila) (SBNO1), transcript variant 2, mRNA.	Hs.577403	SBNO1	12q24.31
1867	0.000204	0.00344	< 1e-07	210.53	87.72	2.4	204859_s_at	apoptotic peptidase activating factor 1 (APAF1), transcript variant 5, mRNA.	Hs.552567	APAF1	12q23
1941	0.000225	0.00365	0.0005	664.54	277.36	2.4	200783_s_at	stathmin 1 (STMN1), transcript variant 2, mRNA.	Hs.209983	STMN1	1p36.1-p35
1978	0.0002333	0.00372	0.0001	180.36	75.07	2.4	227678_at	XRCC6 binding protein 1 (XRCC6BP1), mRNA.	Hs.61188	XRCC6BP1	12q14.1
2129	0.0002923	0.00433	0.0001	248.52	103.52	2.4	209856_x_at	abl-interactor 2 (ABI2), mRNA.	Hs.471156	ABI2	2q33
2226	0.0003291	0.00466	0.0002	1621.62	676.11	2.4	201098_at	coatomer protein complex, subunit beta 2 (beta prime) (COPB2), transcript variant 1, mRNA.	Hs.75724	COPB2	3q23
2242	0.0003364	0.00473	0.0005	2426.75	1009.61	2.4	200876_s_at	proteasome (prosome, macropain) subunit, beta type, 1 (PSMB1), mRNA.	Hs.352768	PSMB1	6q27
2692	0.0006122	0.00717	0.0007	270.79	112.96	2.4	227674_at	zinc finger protein 585A (ZNF585A), transcript variant 1, mRNA.	Hs.390568	ZNF585A	19q13.12
2890	0.000771	0.0084	0.0001	56.58	23.6	2.4	242283_at	dynein, axonemal, heavy chain 14 (DNAH14), transcript variant 3, mRNA.	Hs.133977	DNAH14	1q42.12
446	2.2e-06	0.000155	< 1e-07	122.74	51.29	2.39	219510_at	polymerase (DNA directed), theta (POLQ), mRNA.	Hs.241517	POLQ	3q13.33
699	8.7e-06	0.000392	< 1e-07	71.45	29.88	2.39	230106_at	ZXD family zinc finger C (ZXDC), transcript variant 2, mRNA.	Hs.440049	ZXDC	3q21.3
726	1.01e-05	0.000438	< 1e-07	1019.39	427.27	2.39	225365_at	Zinc finger, DHHC-type containing 20	Hs.564611	ZDHHC20	13q12.11
1040	2.96e-05	0.000897	< 1e-07	260.13	109.01	2.39	212076_at	myeloid/lymphoid or mixed-lineage leukemia (trithorax homolog, Drosophila) (MLL), mRNA.	Hs.258855	MLL	11q23
1398	8.11e-05	0.00183	< 1e-07	94.28	39.41	2.39	1555970_at	F-box protein 28	Hs.64691	FBXO28	1q42.11
1427	8.73e-05	0.00193	< 1e-07	73.33	30.68	2.39	1558078_at	Homo sapiens, clone IMAGE:3925788, mRNA	Hs.720747		7
1436	8.94e-05	0.00196	< 1e-07	146.89	61.56	2.39	239042_at	TSR1, 20S rRNA accumulation, homolog (S. cerevisiae)	Hs.388170	TSR1	17p13.3
1443	9.1e-05	0.00199	0.0001	2780.33	1163.83	2.39	223244_s_at	NADH dehydrogenase (ubiquinone) 1 alpha subcomplex, 12 (NDUFA12), mRNA.	Hs.506374	NDUFA12	12q22
1748	0.0001656	0.00299	0.0005	60.14	25.2	2.39	232569_at	CDNA FLJ14193 fis, clone NT2RP3001115	Hs.664710		7
1752	0.0001669	0.003	0.0002	161.4	67.66	2.39	227807_at	poly (ADP-ribose) polymerase family, member 9 (PARP9), transcript variant 6, mRNA.	Hs.518200	PARP9	3q21
1800	0.0001806	0.00316	0.0005	180.63	75.57	2.39	226783_at	Alanine-glyoxylate aminotransferase 2-like 2	Hs.248746	AGXT2L2	5q35.3
1990	0.0002398	0.00379	0.0004	126.74	52.97	2.39	205733_at	Bloom syndrome, RecQ helicase-like (BLM), mRNA.	Hs.723209	BLM	15q26.1
2907	0.000786	0.00852	0.0014	129.08	54.08	2.39	226665_at	AHA1, activator of heat shock 90kDa protein ATPase homolog 2 (yeast)	Hs.655602	AHSA2	2p15
2959	0.0008355	0.0089	0.0006	299.96	125.41	2.39	212238_at	additional sex combs like 1 (Drosophila) (ASXL1), transcript variant 1, mRNA.	Hs.374043	ASXL1	20q11.1
1390	7.95e-05	0.0018	< 1e-07	1339.35	562.49	2.38	223004_s_at	chromosome 3 open reading frame 1 (C3orf1), mRNA.	Hs.477287	C3orf1	3q13.33
1514	0.0001036	0.00216	< 1e-07	828.57	347.87	2.38	218622_at	nucleoporin 37kDa (NUP37), mRNA.	Hs.444276	NUP37	12q23.2
1726	0.0001607	0.00293	0.0001	134.72	56.49	2.38	219861_at	DnaJ (Hsp40) homolog, subfamily C, member 17 (DNAJC17), mRNA.	Hs.511069	DNAJC17	15q15.1
2372	0.0004121	0.00547	0.0004	111.79	47.01	2.38	236229_at	Zinc finger protein 814	Hs.634143	ZNF814	19q13.43
2392	0.0004233	0.00557	0.0002	106.06	44.58	2.38	202479_s_at	tribbles homolog 2 (Drosophila) (TRIB2), transcript variant 1, mRNA.	Hs.467751	TRIB2	2p24.3
2502	0.0004879	0.00614	0.0011	143.21	60.12	2.38	231904_at	Transcribed locus	Hs.687214		21
2603	0.0005459	0.00661	0.0005	110.45	46.35	2.38	203347_s_at	metal response element binding transcription factor 2 (MTF2), transcript variant 4, mRNA.	Hs.31016	MTF2	1p22.1
3088	0.000964	0.00984	0.002	59.41	24.99	2.38	232701_at	CDNA FLJ13880 fis, clone THYRO1001434	Hs.663547		2
179	1e-07	1.66e-05	< 1e-07	75.61	31.87	2.37	236167_at	Transcribed locus	Hs.656441		7
1122	3.99e-05	0.00112	0.0002	612.86	258.36	2.37	223988_x_at	methyltransferase 11 domain containing 1 (METT11D1), transcript variant 2, mRNA.	Hs.512693	METT11D1	14q11.2
1563	0.000114	0.0023	0.0002	1020.44	431.2	2.37	212533_at	WEE1 homolog (S. pombe) (WEE1), transcript variant 2, mRNA.	Hs.249441	WEE1	11p15.3-p15.1
1780	0.0001757	0.00311	0.0002	344.07	145.24	2.37	208159_x_at	DEAD/H (Asp-Glu-Ala-Asp/His) box polypeptide 11 (CHL1-like helicase homolog, S. cerevisiae) (DDX11), transcript variant 2, mRNA.	Hs.443960	DDX11	12p11
2002	0.0002425	0.00382	0.0001	98.32	41.4	2.37	215501_s_at	dual specificity phosphatase 10 (DUSP10), transcript variant 3, mRNA.	Hs.497822	DUSP10	1q41
2201	0.0003192	0.00457	0.0011	48.73	20.56	2.37	208460_at	gap junction protein, gamma 1, 45kDa (GJC1), transcript variant 2, mRNA.	Hs.532593	GJC1	17q21.31
2289	0.000358	0.00493	0.0005	196.07	82.57	2.37	219311_at	centrosomal protein 76kDa (CEP76), mRNA.	Hs.236940	CEP76	18p11.21
2306	0.0003759	0.00514	0.0005	379.34	159.88	2.37	221735_at	WD repeat domain 48 (WDR48), mRNA.	Hs.109778	WDR48	3p21.33
2513	0.0004918	0.00617	0.0015	127.68	53.86	2.37	38487_at	Stabilin 1	Hs.301989	STAB1	3p21.1
2561	0.0005188	0.00638	0.0007	257.4	108.43	2.37	204706_at	inositol polyphosphate-5-phosphatase, 72 kDa (INPP5E), mRNA.	Hs.120998	INPP5E	9q34.3
661	7.2e-06	0.000343	< 1e-07	527.23	223.81	2.36	203712_at	KIAA0020 (KIAA0020), mRNA.	Hs.493309	KIAA0020	9p24.2
1012	2.68e-05	0.000833	0.0004	218.14	92.56	2.36	225947_at	myosin XIX (MYO19), transcript variant 1, mRNA.	Hs.302051	MYO19	17q12
1223	5.31e-05	0.00137	< 1e-07	1415.08	599.07	2.36	231045_x_at	chromosome 11 open reading frame 31 (C11orf31), mRNA.	Hs.723167	C11orf31	11q12.1
1366	7.53e-05	0.00174	0.0002	905.42	382.94	2.36	207574_s_at	growth arrest and DNA-damage-inducible, beta (GADD45B), mRNA.	Hs.110571	GADD45B	19p13.3
2015	0.0002471	0.00386	0.0007	40.04	16.93	2.36	1562230_at	Full length insert cDNA clone YI60C11	Hs.684620		7
2362	0.0004058	0.00541	0.0006	124.95	52.86	2.36	213040_s_at	neuronal pentraxin receptor (NPTXR), mRNA.	Hs.91622	NPTXR	22q13.1
2730	0.0006432	0.00742	0.0022	72.3	30.64	2.36	243383_at	Transcribed locus	Hs.124597		11
3011	0.000886	0.00927	0.0013	3302.72	1396.78	2.36	202021_x_at	eukaryotic translation initiation factor 1 (EIF1), mRNA.	Hs.150580	EIF1	17q21.2
3028	0.0009034	0.0094	0.0004	386.63	163.83	2.36	216383_at
3107	0.0009861	0.01	0.0011	110.06	46.71	2.36	242485_at	Transcribed locus	Hs.613993		8
564	4.3e-06	0.000239	< 1e-07	296.96	126.58	2.35	232693_s_at	zinc finger protein 395 (ZNF395), mRNA.	Hs.435535	ZNF395	8p21.1
1933	0.0002235	0.00364	0.0003	284.09	121.05	2.35	224473_x_at	leucine zipper, putative tumor suppressor 2 (LZTS2), mRNA.	Hs.523221	LZTS2	10q24
2238	0.0003346	0.00471	0.0008	375.64	160.11	2.35	229050_s_at	small nucleolar RNA host gene 7 (non-protein coding) (SNHG7), transcript variant 3, non-coding RNA.		SNHG7	9q34.3
2391	0.0004231	0.00557	0.001	582.1	248.03	2.35	224330_s_at	mitochondrial ribosomal protein L27 (MRPL27), nuclear gene encoding mitochondrial protein, mRNA.	Hs.7736	MRPL27	17q21.3-q22
2432	0.0004437	0.00575	0.0011	99.75	42.42	2.35	233271_at	CDNA FLJ11709 fis, clone HEMBA1005133	Hs.677062		10
377	1.1e-06	9.19e-05	< 1e-07	93.86	40.08	2.34	231837_at	ubiquitin specific peptidase 28 (USP28), mRNA.	Hs.503891	USP28	11q23
487	2.8e-06	0.000181	< 1e-07	46.16	19.69	2.34	211089_s_at	NIMA (never in mitosis gene a)-related kinase 3 (NEK3), transcript variant 2, mRNA.	Hs.409989	NEK3	13q14.13
716	9.6e-06	0.000422	< 1e-07	76.58	32.68	2.34	227332_at	Transcribed locus, strongly similar to NP_990315.1 paxillin [Gallus gallus]	Hs.569205		12
918	1.94e-05	0.000666	< 1e-07	713.02	304.2	2.34	200702_s_at	DEAD (Asp-Glu-Ala-Asp) box polypeptide 24 (DDX24), mRNA.	Hs.510328	DDX24	14q32
1134	4.14e-05	0.00115	< 1e-07	409.66	175.39	2.34	226332_at	family with sequence similarity 133, member B (FAM133B), transcript variant 1, mRNA.	Hs.489105	FAM133B	7q21.2
1415	8.45e-05	0.00188	0.0001	320.01	136.86	2.34	226723_at	coiled-coil domain containing 23 (CCDC23), mRNA.	Hs.113919	CCDC23	1p34.2
1661	0.0001423	0.0027	< 1e-07	7907.3	3385.01	2.34	215157_x_at	poly(A) binding protein, cytoplasmic 1 (PABPC1), mRNA.	Hs.387804	PABPC1	8q22.2-q23
1883	0.0002086	0.00349	0.0001	76.89	32.82	2.34	1554428_s_at	Neuroligin 2	Hs.26229	NLGN2	17p13.1
1913	0.0002171	0.00358	0.0001	2930.14	1250.43	2.34	203133_at	Sec61 beta subunit (SEC61B), mRNA.	Hs.191887	SEC61B	9q22.32-q31.3
2024	0.00025	0.00389	0.0004	241.97	103.57	2.34	222857_s_at	potassium large conductance calcium-activated channel, subfamily M, beta member 4 (KCNMB4), mRNA.	Hs.525529	KCNMB4	12q
2082	0.0002715	0.00411	0.0001	37.91	16.19	2.34	217677_at	pleckstrin homology domain containing, family A (phosphoinositide binding specific) member 2 (PLEKHA2), mRNA.	Hs.369123	PLEKHA2	8p11.22
2314	0.0003793	0.00517	< 1e-07	352.34	150.57	2.34	217864_s_at	protein inhibitor of activated STAT, 1 (PIAS1), mRNA.	Hs.162458	PIAS1	15q
2678	0.000603	0.00709	0.0014	428.48	183.24	2.34	219126_at	PHD finger protein 10 (PHF10), transcript variant 2, mRNA.	Hs.435933	PHF10	6q27
2826	0.0007106	0.00792	0.0002	778.05	331.81	2.34	217770_at	phosphatidylinositol glycan anchor biosynthesis, class T (PIGT), mRNA.	Hs.437388	PIGT	20q12-q13.12
2889	0.0007673	0.00837	0.0003	424.99	181.53	2.34	225208_s_at	family with sequence similarity 103, member A1 (FAM103A1), mRNA.	Hs.80624	FAM103A1	15q25.2
2930	0.0008069	0.00868	0.0014	34.22	14.62	2.34	206036_s_at	v-rel reticuloendotheliosis viral oncogene homolog (avian) (REL), mRNA.	Hs.631886	REL	2p13-p12
3049	0.0009209	0.00952	0.0009	127.02	54.18	2.34	210114_at	inversin (INVS), transcript variant 2, mRNA.	Hs.558477	INVS	9q31
289	5e-07	5.36e-05	< 1e-07	533.45	229.29	2.33	203229_s_at	CDC-like kinase 2 (CLK2), mRNA.	Hs.73986	CLK2	1q21
418	1.7e-06	0.000128	< 1e-07	72.76	31.19	2.33	210070_s_at	carnitine palmitoyltransferase 1B (muscle) (CPT1B), nuclear gene encoding mitochondrial protein, transcript variant 7, mRNA.	Hs.439777	CPT1B	22q13.33
459	2.4e-06	0.000165	0.0002	26.54	11.4	2.33	215641_at	SEC24 family, member D (S. cerevisiae)	Hs.189641	SEC24D	4q26
1339	7.02e-05	0.00165	0.0001	224.81	96.69	2.33	213046_at	Poly(A) binding protein, nuclear 1	Hs.707712	PABPN1	14q11.2-q13
1421	8.54e-05	0.00189	0.0001	133.31	57.23	2.33	212494_at	tensin like C1 domain containing phosphatase (tensin 2) (TENC1), transcript variant 3, mRNA.	Hs.6147	TENC1	12q13.13
1643	0.0001382	0.00265	0.0003	119.25	51.17	2.33	223555_at	gon-4-like (C. elegans) (GON4L), transcript variant 2, mRNA.	Hs.656361	GON4L	1q22
1943	0.0002253	0.00365	< 1e-07	123.83	53.09	2.33	222217_s_at	solute carrier family 27 (fatty acid transporter), member 3 (SLC27A3), mRNA.	Hs.438723	SLC27A3	1q21.3
2052	0.0002601	0.00399	0.0003	373.11	160.36	2.33	219940_s_at	PCI domain containing 2 (PCID2), transcript variant 3, mRNA.	Hs.508769	PCID2	13q34
2293	0.0003606	0.00496	0.0005	48.63	20.83	2.33	242069_at	Chromobox homolog 5 (HP1 alpha homolog, Drosophila)	Hs.349283	CBX5	12q13.13
2312	0.000379	0.00517	0.0001	356.45	152.86	2.33	208880_s_at	PRP6 pre-mRNA processing factor 6 homolog (S. cerevisiae) (PRPF6), mRNA.	Hs.31334	PRPF6	20q13.33
[truncated: 1,118 more rows]
