# Supplementary material for: Novel near-diploid ovarian cancer cell line derived from a highly aneuploid metastatic ovarian tumor
Source: PLoS One. 2017 Aug 7;12(8):e0182610. doi: 10.1371/journal.pone.0182610 (PMC5546722; doi:10.1371/journal.pone.0182610)
Supplement: S5 Table — Genes were identified by BRB-ArrayTools class comparison of MT1 and OVDM1-P3 vs normal ovarian samples and cell lines. (XLSX) [file pone.0182610.s005.xlsx]

## Sheet: Pathways
S5 Table. Gene annotation enrichment analysis
Pathways	Number of genes	%	P-value
Pathways in cancer	58	2.6	0.006
Spliceosome	52	2.3	1.3e-15
Focal adhesion	36	1.6	0.027
Cell cycle	31	1.4	0.00029
Ubiquitin mediated proteolysis	28	1.2	0.011
Oocyte meiosis	27	1.2	0.00092
Ribosome	21	0.9	0.0049
RNA degradation	20	0.9	3.7e-05
Small cell lung cancer	18	0.8	0.031
ECM-receptor interaction	18	0.8	0.031
TGF-beta signaling pathway	18	0.8	0.042
DNA replication	16	0.7	1.2e-05
p53 signaling pathway	16	0.7	0.02
Nucleotide excision repair	15	0.7	0.00067
Base excision repair	11	0.5	0.0091
Mismatch repair	10	0.4	0.0012
GOTERM	Number of genes	%	P-value
cell cycle	178	7.9	4.4e-17
intracellular signaling cascade	178	7.9	0.035
regulation of cell death	144	6.4	7.8e-06
regulation of apoptosis	143	6.4	5.9e-06
cellular response to stress	125	5.6	8e-11
chromosome organization	124	5.5	1.7e-15
regulation of cell proliferation	123	5.5	0.005
mitotic cell cycle	107	4.8	1.4e-17
protein catabolic process	104	4.6	0.0012
response to DNA damage stimulus	95	4.2	6.2e-12
chromatin organization	93	4.1	8.1e-11
M phase	82	3.6	6.1e-10
regulation of cell cycle	78	3.5	2.4e-08
cytoskeleton organization	76	3.4	0.002
DNA repair	74	3.3	5.7e-10
chromatin modification	71	3.2	1.7e-09
negative regulation of apoptosis	68	3	0.00025
organelle fission	65	2.9	1.6e-10
mitosis	64	2.8	7.4e-11
immune system development	47	2.1	0.022
positive regulation of developmental process	46	2	0.037
regulation of protein kinase cascade	42	1.9	0.035
anti-apoptosis	41	1.8	0.0025
nuclear transport	40	1.8	1.6e-05
positive regulation of cell differentiation	40	1.8	0.025
nucleocytoplasmic transport	39	1.7	2.8e-05
microtubule cytoskeleton organization	35	1.6	0.00021
chromatin assembly or disassembly	33	1.5	5.8e-05
interphase	30	1.3	2.5e-05
cell cycle checkpoint	28	1.2	9.4e-06
regulation of cellular response to stress	27	1.2	0.00027
histone modification	27	1.2	0.0038
DNA packaging	26	1.2	0.0043
protein ubiquitination	26	1.2	0.0054
ribosome biogenesis	26	1.2	7.6E-
chromosome segregation	24	1.1	9e-05
electron transport chain	24	1.1	0.012
bone development	24	1.1	0.028
regulation of gene expression, epigenetic	23	1	0.00012
regulation of protein ubiquitination	23	1	0.005
DNA damage response, signal transduction	22	1	0.00058
nucleosome organization	22	1	0.0044
regulation of ubiquitin-protein ligase activity	21	0.9	0.0011
double-strand break repair	20	0.9	0.00012
protein import into nucleus	20	0.9	0.0083
chromatin assembly	20	0.9	0.0094
spindle organization	19	0.8	2.8e-06
nucleosome assembly	19	0.8	0.014
chromatin remodeling	18	0.8	0.0003
anaphase-promoting complex-dependent proteasomal ubiquitin-dependent protein catabolic process	18	0.8	0.002
mitotic cell cycle checkpoint	17	0.8	2.9e-05
regulation of mitosis	17	0.8	0.00095
nuclear export	17	0.8	0.0021
regulation of stress-activated protein kinase signaling pathway	15	0.7	0.042
DNA damage checkpoint	14	0.6	0.0046
nucleotide-excision repair	14	0.6	0.015
transforming growth factor beta receptor signaling pathway	14	0.6	0.03
G1/S transition of mitotic cell cycle	13	0.6	0.04
mitotic sister chromatid segregation	12	0.5	0.0033
RNA export from nucleus	12	0.5	0.0096
insulin receptor signaling pathway	11	0.5	0.013
osteoblast differentiation	11	0.5	0.03
regulation of microtubule cytoskeleton organization	11	0.5	0.03
regulation of muscle cell differentiation	10	0.4	0.046
regulation of DNA repair	9	0.4	0.0036
mitotic spindle organization	8	0.4	0.0012
G2/M transition checkpoint	8	0.4	0.0019
DNA duplex unwinding	8	0.4	0.0041
positive regulation of mitosis	8	0.4	0.029
telomere maintenance	8	0.4	0.051
spindle checkpoint	7	0.3	0.0017
G2/M transition DNA damage checkpoint	7	0.3	0.0029
DNA unwinding during replication	7	0.3	0.0045
estrogen receptor signaling pathway	6	0.3	0.0071
Wnt receptor signaling pathway through beta-catenin	6	0.3	0.051
glucocorticoid receptor signaling pathway	4	0.2	0.045
G2 phase	4	0.2	0.045
non-membrane-bounded organelle	454	20.2	1.4e-21
membrane-enclosed lumen	423	18.8	1.9e-47
nuclear lumen	360	16	1.6e-48
cytoskeleton	185	8.2	0.044
mitochondrion	172	7.7	4.6e-05
endoplasmic reticulum	130	5.8	0.069
chromosome	112	5	7.4e-14
microtubule cytoskeleton	99	4.4	1.9e-05
chromatin	49	2.2	1.2e-06
spliceosome	48	2.1	9.9e-13
microtubule organizing center	46	2	0.0035
spindle	43	1.9	3.2e-08
ribosome	43	1.9	0.00075
centrosome	42	1.9	0.0031
condensed chromosome	37	1.6	5.7e-07
nuclear speck	35	1.6	1.3e-08
chromosome, centromeric region	33	1.5	1.4e-05
cell leading edge	29	1.3	0.003
kinetochore	25	1.1	5.4e-06
condensed chromosome, centromeric region	22	1	1.4e-05
chromatin remodeling complex	21	0.9	0.00016
condensed chromosome kinetochore	20	0.9	2.3e-05
nuclear pore	18	0.8	0.01
large ribosomal subunit	17	0.8	0.0045
basement membrane	17	0.8	0.02
heterochromatin	14	0.6	0.00064
proteasome complex	14	0.6	0.025
replication fork	13	0.6	0.00017
spindle microtubule	12	0.5	0.00029
cytoplasmic membrane-bounded vesicle lumen	12	0.5	0.012
SWI/SNF complex	6	0.3	0.025
chromatin assembly complex	4	0.2	0.025
chromatin binding	43	1.9	1.6e-07
helicase activity	42	1.9	5.7e-08
structural constituent of ribosome	36	1.6	1.1E-
ubiquitin-protein ligase activity	33	1.5	0.00083
growth factor binding	25	1.1	0.0018
tubulin binding	22	1	0.0092
hormone receptor binding	18	0.8	0.038
DNA helicase activity	16	0.7	4.1E-
microtubule motor activity	16	0.7	0.046
histone methyltransferase activity	13	0.6	0.0018
thyroid hormone receptor binding	10	0.4	0.013
NF-kappaB binding	9	0.4	0.02
beta-catenin binding	9	0.4	0.025
vitamin D receptor binding	8	0.4	0.017
insulin-like growth factor binding	8	0.4	0.027
p53 binding	7	0.3	0.013
platelet-derived growth factor binding	5	0.2	0.037
Protein kinase, ATP binding site	75	3.3	0.0022
Helicase, superfamily 1 and 2, ATP-binding	32	1.4	1.2e-06
Fos transforming protein	5	0.2	0.009
chromosomal protein	31	1.4	0.00064
transforming protein	9	0.4	0.031
nucleus	810	36	3.3e-66
cytoplasm	512	22.8	6.9e-16
methylation	43	1.9	0.0026
helicase	39	1.7	4e-08
extracellular matrix	39	1.7	0.019
ribosomal protein	38	1.7	0.00045
microtubule	38	1.7	0.016
mitochondrion inner membrane	31	1.4	0.04
Chaperone	30	1.3	0.0051
growth factor	23	1	0.034
collagen	20	0.9	0.0085
ribosome	19	0.8	0.00093
centromere	14	0.6	0.00015
proteasome	13	0.6	0.019
tyrosine-specific protein kinase	12	0.5	0.015
domain:Kinesin-motor	10	0.4	0.047
